# Supplementary material for: Elucidation of the genetic and epigenetic landscape alterations in RNA binding proteins in glioblastoma
Source: Oncotarget. 2016 Dec 27;8(10):16650–68. doi: 10.18632/oncotarget.14287 (PMC5369992; doi:10.18632/oncotarget.14287)
Supplement: Supplementary file 2 [file oncotarget-08-16650-s002.xlsx]

## Sheet: Sheet1
Supplementary Table 1 : List of RBPs catalogued and used in this study
Sr. No.	Gene Symbol	Gene name	Reference
1	A1CF	APOBEC1 complementation factor	Gerstberger et al.
2	AAR2	AAR2 splicing factor homolog (S. cerevisiae)	Gerstberger et al.
3	AARS	alanyl-tRNA synthetase	Gerstberger et al.
4	AARS2	alanyl-tRNA synthetase 2, mitochondrial	Gerstberger et al.
5	AARSD1	alanyl-tRNA synthetase domain containing 1	Gerstberger et al.
6	AATF	apoptosis antagonizing transcription factor	Castello et al.
7	ABCE1	ATP-binding cassette, sub-family E (OABP), member 1	Gerstberger et al.
8	ABCF1	ATP-binding cassette, sub-family F (GCN20), member 1	Castello et al.;Gerstberger et al.
9	ABT1	activator of basal transcription 1	Castello et al.;Gerstberger et al.
10	AC004381.6		Gerstberger et al.
11	ACAA2	acetyl-CoA acyltransferase 2	Castello et al.
12	ACIN1	apoptotic chromatin condensation inducer 1	Castello et al.;Gerstberger et al.
13	ACO1	aconitase 1, soluble	Gerstberger et al.
14	ACTN4	actinin, alpha 4	Castello et al.
15	ADAD1	adenosine deaminase domain containing 1 (testis-specific)	Gerstberger et al.
16	ADAD2	adenosine deaminase domain containing 2	Gerstberger et al.
17	ADAR	adenosine deaminase, RNA-specific	Castello et al.;Gerstberger et al.
18	ADARB1	adenosine deaminase, RNA-specific, B1	Gerstberger et al.
19	ADARB2	adenosine deaminase, RNA-specific, B2 (non-functional)	Castello et al.;Gerstberger et al.
20	ADAT1	adenosine deaminase, tRNA-specific 1	Gerstberger et al.
21	ADAT2	adenosine deaminase, tRNA-specific 2	Gerstberger et al.
22	ADAT3	adenosine deaminase, tRNA-specific 3	Gerstberger et al.
23	ADD1	adducin 1 (alpha)	Castello et al.
24	ADK	adenosine kinase	Castello et al.
25	AEN	apoptosis enhancing nuclease	Gerstberger et al.
26	AFF1	AF4/FMR2 family, member 1	Gerstberger et al.
27	AFF2	AF4/FMR2 family, member 2	Gerstberger et al.
28	AFF3	AF4/FMR2 family, member 3	Gerstberger et al.
29	AFF4	AF4/FMR2 family, member 4	Gerstberger et al.
30	AGFG1	ArfGAP with FG repeats 1	Gerstberger et al.
31	AGO1	argonaute RISC catalytic component 1	Gerstberger et al.
32	AGO2	argonaute RISC catalytic component 2	Castello et al.;Gerstberger et al.
33	AGO3	argonaute RISC catalytic component 3	Castello et al.;Gerstberger et al.
34	AGO4	argonaute RISC catalytic component 4	Gerstberger et al.
35	AHNAK	AHNAK nucleoprotein	Castello et al.
36	AIMP1	aminoacyl tRNA synthetase complex-interacting multifunctional protein 1	Gerstberger et al.
37	AIMP2	aminoacyl tRNA synthetase complex-interacting multifunctional protein 2	Gerstberger et al.
38	AKAP1	A kinase (PRKA) anchor protein 1	Castello et al.;Gerstberger et al.
39	AKAP17A	A kinase (PRKA) anchor protein 17A	Gerstberger et al.
40	AKAP8	A kinase (PRKA) anchor protein 8	Castello et al.;Gerstberger et al.
41	AKAP8L	A kinase (PRKA) anchor protein 8-like	Castello et al.;Gerstberger et al.
42	AL844527.1		Castello et al.
43	ALDH18A1	aldehyde dehydrogenase 18 family, member A1	Castello et al.
44	ALDH6A1	aldehyde dehydrogenase 6 family, member A1	Castello et al.
45	ALKBH1	alkB, alkylation repair homolog 1 (E. coli)	Gerstberger et al.
46	ALKBH5	alkB, alkylation repair homolog 5 (E. coli)	Castello et al.;Gerstberger et al.
47	ALKBH8	alkB, alkylation repair homolog 8 (E. coli)	Gerstberger et al.
48	ALYREF	Aly/REF export factor	Castello et al.;Gerstberger et al.
49	ANG	angiogenin, ribonuclease, RNase A family, 5	Gerstberger et al.
50	ANGEL1	angel homolog 1 (Drosophila)	Gerstberger et al.
51	ANGEL2	angel homolog 2 (Drosophila)	Gerstberger et al.
52	ANKHD1	ankyrin repeat and KH domain containing 1	Castello et al.;Gerstberger et al.
53	ANKRD17	ankyrin repeat domain 17	Castello et al.;Gerstberger et al.
54	ANXA2	annexin A2	Castello et al.
55	APEH	acylaminoacyl-peptide hydrolase	Castello et al.
56	APEX1	APEX nuclease (multifunctional DNA repair enzyme) 1	Gerstberger et al.
57	API5	apoptosis inhibitor 5	Castello et al.;Gerstberger et al.
58	APOBEC1	apolipoprotein B mRNA editing enzyme, catalytic polypeptide 1	Gerstberger et al.
59	APOBEC2	apolipoprotein B mRNA editing enzyme, catalytic polypeptide-like 2	Gerstberger et al.
60	APOBEC3C	apolipoprotein B mRNA editing enzyme, catalytic polypeptide-like 3C	Castello et al.
61	APOBEC3F	apolipoprotein B mRNA editing enzyme, catalytic polypeptide-like 3F	Gerstberger et al.
62	APOBEC3G	apolipoprotein B mRNA editing enzyme, catalytic polypeptide-like 3G	Gerstberger et al.
63	APOBEC3H	apolipoprotein B mRNA editing enzyme, catalytic polypeptide-like 3H	Gerstberger et al.
64	APOBEC4	apolipoprotein B mRNA editing enzyme, catalytic polypeptide-like 4 (putative)	Gerstberger et al.
65	APTX	aprataxin	Gerstberger et al.
66	AQR	aquarius intron-binding spliceosomal factor	Castello et al.;Gerstberger et al.
67	ARCN1	archain 1	Castello et al.
68	ARHGEF1	Rho guanine nucleotide exchange factor (GEF) 1	Castello et al.
69	ARHGEF28	Rho guanine nucleotide exchange factor (GEF) 28	Gerstberger et al.
70	ARL6IP4	ADP-ribosylation-like factor 6 interacting protein 4	Castello et al.;Gerstberger et al.
71	ASCC1	activating signal cointegrator 1 complex subunit 1	Gerstberger et al.
72	ASH1L	ash1 (absent, small, or homeotic)-like (Drosophila)	Gerstberger et al.
73	ASS1	argininosuccinate synthase 1	Castello et al.
74	ATP5A1	ATP synthase, H+ transporting, mitochondrial F1 complex, alpha subunit 1, cardiac muscle	Castello et al.
75	ATP5C1	ATP synthase, H+ transporting, mitochondrial F1 complex, gamma polypeptide 1	Castello et al.
76	ATXN1	ataxin 1	Gerstberger et al.
77	ATXN1L	ataxin 1-like	Gerstberger et al.
78	ATXN2	ataxin 2	Castello et al.;Gerstberger et al.
79	ATXN2L	ataxin 2-like	Castello et al.;Gerstberger et al.
80	AUH	AU RNA binding protein/enoyl-CoA hydratase	Gerstberger et al.
81	AZGP1	alpha-2-glycoprotein 1, zinc-binding	Gerstberger et al.
82	BARD1	BRCA1 associated RING domain 1	Gerstberger et al.
83	BAZ2A	bromodomain adjacent to zinc finger domain, 2A	Gerstberger et al.
84	BAZ2B	bromodomain adjacent to zinc finger domain, 2B	Gerstberger et al.
85	BCCIP	BRCA2 and CDKN1A interacting protein	Castello et al.
86	BCDIN3D	BCDIN3 domain containing	Gerstberger et al.
87	BCLAF1	BCL2-associated transcription factor 1	Castello et al.;Gerstberger et al.
88	BICC1	bicaudal C homolog 1 (Drosophila)	Castello et al.;Gerstberger et al.
89	BMS1	BMS1 ribosome biogenesis factor	Castello et al.;Gerstberger et al.
90	BOLL	boule-like RNA-binding protein	Gerstberger et al.
91	BOP1	block of proliferation 1	Castello et al.;Gerstberger et al.
92	BRCA1	breast cancer 1, early onset	Gerstberger et al.
93	BRIX1	BRX1, biogenesis of ribosomes, homolog (S. cerevisiae)	Castello et al.;Gerstberger et al.
94	BST2	bone marrow stromal cell antigen 2	Castello et al.
95	BTF3	basic transcription factor 3	Castello et al.
96	BUD13	BUD13 homolog (S. cerevisiae)	Castello et al.;Gerstberger et al.
97	BYSL	bystin-like	Castello et al.;Gerstberger et al.
98	BZW1	basic leucine zipper and W2 domains 1	Castello et al.;Gerstberger et al.
99	BZW2	basic leucine zipper and W2 domains 2	Gerstberger et al.
100	C11orf68	chromosome 11 open reading frame 68	Castello et al.;Gerstberger et al.
101	C12orf65	chromosome 12 open reading frame 65	Gerstberger et al.
102	C14orf166	chromosome 14 open reading frame 166	Castello et al.
103	C14orf93	chromosome 14 open reading frame 93	Castello et al.
104	C15orf52	chromosome 15 open reading frame 52	Castello et al.
105	C17orf85	chromosome 17 open reading frame 85	Castello et al.;Gerstberger et al.
106	C1D	C1D nuclear receptor corepressor	Gerstberger et al.
107	C1QBP	complement component 1, q subcomponent binding protein	Gerstberger et al.
108	C1orf131	chromosome 1 open reading frame 131	Castello et al.
109	C1orf35	chromosome 1 open reading frame 35	Castello et al.
110	C1orf52	chromosome 1 open reading frame 52	Castello et al.
111	C2orf15	chromosome 2 open reading frame 15	Gerstberger et al.
112	C4BPA	complement component 4 binding protein, alpha	Castello et al.
113	C7orf50	chromosome 7 open reading frame 50	Castello et al.
114	C9orf114	chromosome 9 open reading frame 114	Castello et al.;Gerstberger et al.
115	C9orf129	chromosome 9 open reading frame 129	Gerstberger et al.
116	CACTIN	cactin, spliceosome C complex subunit	Gerstberger et al.
117	CALR	calreticulin	Castello et al.;Gerstberger et al.
118	CALR3	calreticulin 3	Gerstberger et al.
119	CANX	calnexin	Castello et al.;Gerstberger et al.
120	CAPRIN1	cell cycle associated protein 1	Castello et al.;Gerstberger et al.
121	CAPRIN2	caprin family member 2	Gerstberger et al.
122	CARHSP1	calcium regulated heat stable protein 1, 24kDa	Gerstberger et al.
123	CARS	cysteinyl-tRNA synthetase	Gerstberger et al.
124	CARS2	cysteinyl-tRNA synthetase 2, mitochondrial (putative)	Gerstberger et al.
125	CASC3	cancer susceptibility candidate 3	Castello et al.;Gerstberger et al.
126	CAST	calpastatin	Castello et al.
127	CCAR1	cell division cycle and apoptosis regulator 1	Castello et al.;Gerstberger et al.
128	CCAR2	cell cycle and apoptosis regulator 2	Castello et al.;Gerstberger et al.
129	CCDC108	coiled-coil domain containing 108	Castello et al.
130	CCDC124	coiled-coil domain containing 124	Castello et al.
131	CCDC137	coiled-coil domain containing 137	Castello et al.
132	CCDC47	coiled-coil domain containing 47	Castello et al.
133	CCDC59	coiled-coil domain containing 59	Castello et al.;Gerstberger et al.
134	CCDC86	coiled-coil domain containing 86	Castello et al.;Gerstberger et al.
135	CCDC9	coiled-coil domain containing 9	Castello et al.
136	CCNT1	cyclin T1	Gerstberger et al.
137	CCNT2	cyclin T2	Gerstberger et al.
138	CCRN4L	CCR4 carbon catabolite repression 4-like (S. cerevisiae)	Gerstberger et al.
139	CCT4	chaperonin containing TCP1, subunit 4 (delta)	Castello et al.
140	CCT6A	chaperonin containing TCP1, subunit 6A (zeta 1)	Castello et al.
141	CD2BP2	CD2 (cytoplasmic tail) binding protein 2	Gerstberger et al.
142	CD3EAP	CD3e molecule, epsilon associated protein	Castello et al.;Gerstberger et al.
143	CDC40	cell division cycle 40	Castello et al.;Gerstberger et al.
144	CDC42EP4	CDC42 effector protein (Rho GTPase binding) 4	Castello et al.
145	CDC5L	cell division cycle 5-like	Gerstberger et al.
146	CDK5RAP1	CDK5 regulatory subunit associated protein 1	Gerstberger et al.
147	CDK9	cyclin-dependent kinase 9	Gerstberger et al.
148	CEBPZ	CCAAT/enhancer binding protein (C/EBP), zeta	Castello et al.;Gerstberger et al.
149	CELF1	CUGBP, Elav-like family member 1	Castello et al.;Gerstberger et al.
150	CELF2	CUGBP, Elav-like family member 2	Gerstberger et al.
151	CELF3	CUGBP, Elav-like family member 3	Gerstberger et al.
152	CELF4	CUGBP, Elav-like family member 4	Gerstberger et al.
153	CELF5	CUGBP, Elav-like family member 5	Gerstberger et al.
154	CELF6	CUGBP, Elav-like family member 6	Gerstberger et al.
155	CHD2	chromodomain helicase DNA binding protein 2	Castello et al.
156	CHD3	chromodomain helicase DNA binding protein 3	Castello et al.
157	CHERP	calcium homeostasis endoplasmic reticulum protein	Castello et al.;Gerstberger et al.
158	CHTOP	chromatin target of PRMT1	Castello et al.;Gerstberger et al.
159	CIRBP	cold inducible RNA binding protein	Castello et al.;Gerstberger et al.
160	CIRH1A	cirrhosis, autosomal recessive 1A (cirhin)	Castello et al.
161	CISD2	CDGSH iron sulfur domain 2	Castello et al.
162	CKAP4	cytoskeleton-associated protein 4	Castello et al.
163	CLASRP	CLK4-associating serine/arginine rich protein	Gerstberger et al.
164	CLK1	CDC-like kinase 1	Gerstberger et al.
165	CLK2	CDC-like kinase 2	Gerstberger et al.
166	CLK3	CDC-like kinase 3	Castello et al.;Gerstberger et al.
167	CLK4	CDC-like kinase 4	Gerstberger et al.
168	CLNS1A	chloride channel, nucleotide-sensitive, 1A	Castello et al.
169	CLP1	cleavage and polyadenylation factor I subunit 1	Gerstberger et al.
170	CMSS1	cms1 ribosomal small subunit homolog (yeast)	Castello et al.;Gerstberger et al.
171	CMTR1	cap methyltransferase 1	Gerstberger et al.
172	CMTR2	cap methyltransferase 2	Gerstberger et al.
173	CNBP	CCHC-type zinc finger, nucleic acid binding protein	Castello et al.;Gerstberger et al.
174	CNOT1	CCR4-NOT transcription complex, subunit 1	Castello et al.;Gerstberger et al.
175	CNOT10	CCR4-NOT transcription complex, subunit 10	Gerstberger et al.
176	CNOT11	CCR4-NOT transcription complex, subunit 11	Gerstberger et al.
177	CNOT2	CCR4-NOT transcription complex, subunit 2	Gerstberger et al.
178	CNOT3	CCR4-NOT transcription complex, subunit 3	Gerstberger et al.
179	CNOT4	CCR4-NOT transcription complex, subunit 4	Gerstberger et al.
180	CNOT6	CCR4-NOT transcription complex, subunit 6	Gerstberger et al.
181	CNOT6L	CCR4-NOT transcription complex, subunit 6-like	Gerstberger et al.
182	CNOT7	CCR4-NOT transcription complex, subunit 7	Gerstberger et al.
183	CNOT8	CCR4-NOT transcription complex, subunit 8	Gerstberger et al.
184	CNP	2',3'-cyclic nucleotide 3' phosphodiesterase	Gerstberger et al.
185	COA6	cytochrome c oxidase assembly factor 6 homolog (S. cerevisiae)	Castello et al.
186	COL14A1	collagen, type XIV, alpha 1	Castello et al.
187	CORO1A	coronin, actin binding protein, 1A	Castello et al.
188	CPEB1	cytoplasmic polyadenylation element binding protein 1	Gerstberger et al.
189	CPEB2	cytoplasmic polyadenylation element binding protein 2	Castello et al.;Gerstberger et al.
190	CPEB3	cytoplasmic polyadenylation element binding protein 3	Castello et al.;Gerstberger et al.
191	CPEB4	cytoplasmic polyadenylation element binding protein 4	Castello et al.;Gerstberger et al.
192	CPNE3	copine III	Castello et al.
193	CPSF1	cleavage and polyadenylation specific factor 1, 160kDa	Gerstberger et al.
194	CPSF2	cleavage and polyadenylation specific factor 2, 100kDa	Gerstberger et al.
195	CPSF3	cleavage and polyadenylation specific factor 3, 73kDa	Gerstberger et al.
196	CPSF3L	cleavage and polyadenylation specific factor 3-like	Gerstberger et al.
197	CPSF4	cleavage and polyadenylation specific factor 4, 30kDa	Gerstberger et al.
198	CPSF4L	cleavage and polyadenylation specific factor 4-like	Gerstberger et al.
199	CPSF6	cleavage and polyadenylation specific factor 6, 68kDa	Castello et al.;Gerstberger et al.
200	CPSF7	cleavage and polyadenylation specific factor 7, 59kDa	Castello et al.;Gerstberger et al.
201	CRKL	v-crk avian sarcoma virus CT10 oncogene homolog-like	Castello et al.
202	CRNKL1	crooked neck pre-mRNA splicing factor 1	Gerstberger et al.
203	CRYZ	crystallin, zeta (quinone reductase)	Gerstberger et al.
204	CSDC2	cold shock domain containing C2, RNA binding	Gerstberger et al.
205	CSDE1	cold shock domain containing E1, RNA-binding	Castello et al.;Gerstberger et al.
206	CSRP1	cysteine and glycine-rich protein 1	Castello et al.
207	CSTB	cystatin B (stefin B)	Castello et al.
208	CSTF1	cleavage stimulation factor, 3' pre-RNA, subunit 1, 50kDa	Castello et al.;Gerstberger et al.
209	CSTF2	cleavage stimulation factor, 3' pre-RNA, subunit 2, 64kDa	Castello et al.;Gerstberger et al.
210	CSTF2T	cleavage stimulation factor, 3' pre-RNA, subunit 2, 64kDa, tau variant	Castello et al.;Gerstberger et al.
211	CSTF3	cleavage stimulation factor, 3' pre-RNA, subunit 3, 77kDa	Gerstberger et al.
212	CTIF	CBP80/20-dependent translation initiation factor	Gerstberger et al.
213	CTNNA1	catenin (cadherin-associated protein), alpha 1, 102kDa	Castello et al.
214	CTU1	cytosolic thiouridylase subunit 1	Gerstberger et al.
215	CTU2	cytosolic thiouridylase subunit 2 homolog (S. pombe)	Gerstberger et al.
216	CWC15	CWC15 spliceosome-associated protein homolog (S. cerevisiae)	Castello et al.;Gerstberger et al.
217	CWC22	CWC22 spliceosome-associated protein homolog (S. cerevisiae)	Gerstberger et al.
218	CWC25	CWC25 spliceosome-associated protein homolog (S. cerevisiae)	Gerstberger et al.
219	CWC27	CWC27 spliceosome-associated protein homolog (S. cerevisiae)	Gerstberger et al.
220	CWF19L1	CWF19-like 1, cell cycle control (S. pombe)	Gerstberger et al.
221	CWF19L2	CWF19-like 2, cell cycle control (S. pombe)	Gerstberger et al.
222	CXorf23	chromosome X open reading frame 23	Gerstberger et al.
223	DALRD3	DALR anticodon binding domain containing 3	Gerstberger et al.
224	DAP3	death associated protein 3	Castello et al.;Gerstberger et al.
225	DARS	aspartyl-tRNA synthetase	Castello et al.;Gerstberger et al.
226	DARS2	aspartyl-tRNA synthetase 2, mitochondrial	Gerstberger et al.
227	DAZ1	deleted in azoospermia 1	Gerstberger et al.
228	DAZ2	deleted in azoospermia 2	Gerstberger et al.
229	DAZ3	deleted in azoospermia 3	Gerstberger et al.
230	DAZ4	deleted in azoospermia 4	Gerstberger et al.
231	DAZAP1	DAZ associated protein 1	Castello et al.;Gerstberger et al.
232	DAZL	deleted in azoospermia-like	Gerstberger et al.
233	DBR1	debranching RNA lariats 1	Castello et al.;Gerstberger et al.
234	DCAF13	DDB1 and CUL4 associated factor 13	Castello et al.;Gerstberger et al.
235	DCD	dermcidin	Castello et al.
236	DCN	decorin	Castello et al.
237	DCP1A	decapping mRNA 1A	Gerstberger et al.
238	DCP1B	decapping mRNA 1B	Gerstberger et al.
239	DCP2	decapping mRNA 2	Gerstberger et al.
240	DCPS	decapping enzyme, scavenger	Gerstberger et al.
241	DDX1	DEAD (Asp-Glu-Ala-Asp) box helicase 1	Castello et al.;Gerstberger et al.
242	DDX10	DEAD (Asp-Glu-Ala-Asp) box polypeptide 10	Castello et al.;Gerstberger et al.
243	DDX17	DEAD (Asp-Glu-Ala-Asp) box helicase 17	Castello et al.;Gerstberger et al.
244	DDX18	DEAD (Asp-Glu-Ala-Asp) box polypeptide 18	Castello et al.;Gerstberger et al.
245	DDX19A	DEAD (Asp-Glu-Ala-Asp) box polypeptide 19A	Gerstberger et al.
246	DDX19B	DEAD (Asp-Glu-Ala-Asp) box polypeptide 19B	Gerstberger et al.
247	DDX20	DEAD (Asp-Glu-Ala-Asp) box polypeptide 20	Gerstberger et al.
248	DDX21	DEAD (Asp-Glu-Ala-Asp) box helicase 21	Castello et al.;Gerstberger et al.
249	DDX23	DEAD (Asp-Glu-Ala-Asp) box polypeptide 23	Gerstberger et al.
250	DDX24	DEAD (Asp-Glu-Ala-Asp) box helicase 24	Castello et al.;Gerstberger et al.
251	DDX25	DEAD (Asp-Glu-Ala-Asp) box helicase 25	Gerstberger et al.
252	DDX26B	DEAD/H (Asp-Glu-Ala-Asp/His) box polypeptide 26B	Gerstberger et al.
253	DDX27	DEAD (Asp-Glu-Ala-Asp) box polypeptide 27	Castello et al.;Gerstberger et al.
254	DDX28	DEAD (Asp-Glu-Ala-Asp) box polypeptide 28	Castello et al.;Gerstberger et al.
255	DDX31	DEAD (Asp-Glu-Ala-Asp) box polypeptide 31	Castello et al.;Gerstberger et al.
256	DDX39A	DEAD (Asp-Glu-Ala-Asp) box polypeptide 39A	Castello et al.;Gerstberger et al.
257	DDX39B	DEAD (Asp-Glu-Ala-Asp) box polypeptide 39B	Castello et al.;Gerstberger et al.
258	DDX3X	DEAD (Asp-Glu-Ala-Asp) box helicase 3, X-linked	Castello et al.;Gerstberger et al.
259	DDX3Y	DEAD (Asp-Glu-Ala-Asp) box helicase 3, Y-linked	Gerstberger et al.
260	DDX4	DEAD (Asp-Glu-Ala-Asp) box polypeptide 4	Gerstberger et al.
261	DDX41	DEAD (Asp-Glu-Ala-Asp) box polypeptide 41	Castello et al.;Gerstberger et al.
262	DDX42	DEAD (Asp-Glu-Ala-Asp) box helicase 42	Gerstberger et al.
263	DDX43	DEAD (Asp-Glu-Ala-Asp) box polypeptide 43	Gerstberger et al.
264	DDX46	DEAD (Asp-Glu-Ala-Asp) box polypeptide 46	Gerstberger et al.
265	DDX47	DEAD (Asp-Glu-Ala-Asp) box polypeptide 47	Castello et al.;Gerstberger et al.
266	DDX49	DEAD (Asp-Glu-Ala-Asp) box polypeptide 49	Castello et al.;Gerstberger et al.
267	DDX5	DEAD (Asp-Glu-Ala-Asp) box helicase 5	Castello et al.;Gerstberger et al.
268	DDX50	DEAD (Asp-Glu-Ala-Asp) box polypeptide 50	Castello et al.;Gerstberger et al.
269	DDX51	DEAD (Asp-Glu-Ala-Asp) box polypeptide 51	Castello et al.;Gerstberger et al.
270	DDX52	DEAD (Asp-Glu-Ala-Asp) box polypeptide 52	Castello et al.;Gerstberger et al.
271	DDX53	DEAD (Asp-Glu-Ala-Asp) box polypeptide 53	Gerstberger et al.
272	DDX54	DEAD (Asp-Glu-Ala-Asp) box polypeptide 54	Castello et al.;Gerstberger et al.
273	DDX55	DEAD (Asp-Glu-Ala-Asp) box polypeptide 55	Castello et al.;Gerstberger et al.
274	DDX56	DEAD (Asp-Glu-Ala-Asp) box helicase 56	Castello et al.;Gerstberger et al.
275	DDX58	DEAD (Asp-Glu-Ala-Asp) box polypeptide 58	Gerstberger et al.
276	DDX59	DEAD (Asp-Glu-Ala-Asp) box polypeptide 59	Gerstberger et al.
277	DDX6	DEAD (Asp-Glu-Ala-Asp) box helicase 6	Castello et al.;Gerstberger et al.
278	DDX60	DEAD (Asp-Glu-Ala-Asp) box polypeptide 60	Gerstberger et al.
279	DDX60L	DEAD (Asp-Glu-Ala-Asp) box polypeptide 60-like	Gerstberger et al.
280	DEK	DEK oncogene	Castello et al.;Gerstberger et al.
281	DENR	density-regulated protein	Gerstberger et al.
282	DGCR14	DiGeorge syndrome critical region gene 14	Gerstberger et al.
283	DGCR8	DGCR8 microprocessor complex subunit	Gerstberger et al.
284	DHX15	DEAH (Asp-Glu-Ala-His) box helicase 15	Castello et al.;Gerstberger et al.
285	DHX16	DEAH (Asp-Glu-Ala-His) box polypeptide 16	Castello et al.;Gerstberger et al.
286	DHX29	DEAH (Asp-Glu-Ala-His) box polypeptide 29	Gerstberger et al.
287	DHX30	DEAH (Asp-Glu-Ala-His) box helicase 30	Castello et al.;Gerstberger et al.
288	DHX32	DEAH (Asp-Glu-Ala-His) box polypeptide 32	Gerstberger et al.
289	DHX33	DEAH (Asp-Glu-Ala-His) box polypeptide 33	Castello et al.;Gerstberger et al.
290	DHX34	DEAH (Asp-Glu-Ala-His) box polypeptide 34	Gerstberger et al.
291	DHX35	DEAH (Asp-Glu-Ala-His) box polypeptide 35	Gerstberger et al.
292	DHX36	DEAH (Asp-Glu-Ala-His) box polypeptide 36	Castello et al.;Gerstberger et al.
293	DHX37	DEAH (Asp-Glu-Ala-His) box polypeptide 37	Gerstberger et al.
294	DHX38	DEAH (Asp-Glu-Ala-His) box polypeptide 38	Gerstberger et al.
295	DHX40	DEAH (Asp-Glu-Ala-His) box polypeptide 40	Gerstberger et al.
296	DHX57	DEAH (Asp-Glu-Ala-Asp/His) box polypeptide 57	Castello et al.;Gerstberger et al.
297	DHX58	DEXH (Asp-Glu-X-His) box polypeptide 58	Gerstberger et al.
298	DHX8	DEAH (Asp-Glu-Ala-His) box polypeptide 8	Castello et al.;Gerstberger et al.
299	DHX9	DEAH (Asp-Glu-Ala-His) box helicase 9	Castello et al.;Gerstberger et al.
300	DIAPH1	diaphanous-related formin 1	Castello et al.
301	DICER1	dicer 1, ribonuclease type III	Gerstberger et al.
302	DIEXF	digestive organ expansion factor homolog (zebrafish)	Castello et al.
303	DIMT1	DIM1 dimethyladenosine transferase 1 homolog (S. cerevisiae)	Castello et al.;Gerstberger et al.
304	DIS3	DIS3 mitotic control homolog (S. cerevisiae)	Gerstberger et al.
305	DIS3L	DIS3 mitotic control homolog (S. cerevisiae)-like	Gerstberger et al.
306	DIS3L2	DIS3 mitotic control homolog (S. cerevisiae)-like 2	Gerstberger et al.
307	DKC1	dyskeratosis congenita 1, dyskerin	Castello et al.;Gerstberger et al.
308	DMGDH	dimethylglycine dehydrogenase	Castello et al.
309	DNAAF2	dynein, axonemal, assembly factor 2	Gerstberger et al.
310	DNAJC17	DnaJ (Hsp40) homolog, subfamily C, member 17	Gerstberger et al.
311	DNAJC2	DnaJ (Hsp40) homolog, subfamily C, member 2	Castello et al.
312	DNAJC21	DnaJ (Hsp40) homolog, subfamily C, member 21	Castello et al.;Gerstberger et al.
313	DND1	DND microRNA-mediated repression inhibitor 1	Gerstberger et al.
314	DNMT1	DNA (cytosine-5-)-methyltransferase 1	Gerstberger et al.
315	DNMT3B	DNA (cytosine-5-)-methyltransferase 3 beta	Gerstberger et al.
316	DNTTIP2	deoxynucleotidyltransferase, terminal, interacting protein 2	Castello et al.;Gerstberger et al.
317	DQX1	DEAQ box RNA-dependent ATPase 1	Gerstberger et al.
318	DRG1	developmentally regulated GTP binding protein 1	Gerstberger et al.
319	DRG2	developmentally regulated GTP binding protein 2	Gerstberger et al.
320	DROSHA	drosha, ribonuclease type III	Castello et al.;Gerstberger et al.
321	DSP	desmoplakin	Castello et al.
322	DUS1L	dihydrouridine synthase 1-like (S. cerevisiae)	Gerstberger et al.
323	DUS2	dihydrouridine synthase 2	Gerstberger et al.
324	DUS3L	dihydrouridine synthase 3-like (S. cerevisiae)	Gerstberger et al.
325	DUS4L	dihydrouridine synthase 4-like (S. cerevisiae)	Gerstberger et al.
326	DUSP11	dual specificity phosphatase 11 (RNA/RNP complex 1-interacting)	Castello et al.;Gerstberger et al.
327	DUT	deoxyuridine triphosphatase	Castello et al.
328	DXO	decapping exoribonuclease	Gerstberger et al.
329	DYNC1H1	dynein, cytoplasmic 1, heavy chain 1	Castello et al.;Gerstberger et al.
330	DYNC1LI1	dynein, cytoplasmic 1, light intermediate chain 1	Castello et al.
331	DYNLL1	dynein, light chain, LC8-type 1	Gerstberger et al.
332	DZIP1	DAZ interacting zinc finger protein 1	Gerstberger et al.
333	DZIP1L	DAZ interacting zinc finger protein 1-like	Gerstberger et al.
334	DZIP3	DAZ interacting zinc finger protein 3	Castello et al.;Gerstberger et al.
335	EARS2	glutamyl-tRNA synthetase 2, mitochondrial	Gerstberger et al.
336	EBNA1BP2	EBNA1 binding protein 2	Castello et al.;Gerstberger et al.
337	EDC3	enhancer of mRNA decapping 3	Gerstberger et al.
338	EDC4	enhancer of mRNA decapping 4	Gerstberger et al.
339	EDF1	endothelial differentiation-related factor 1	Castello et al.
340	EED	embryonic ectoderm development	Gerstberger et al.
341	EEF1A1	eukaryotic translation elongation factor 1 alpha 1	Castello et al.;Gerstberger et al.
342	EEF1A2	eukaryotic translation elongation factor 1 alpha 2	Gerstberger et al.
343	EEF1B2	eukaryotic translation elongation factor 1 beta 2	Gerstberger et al.
344	EEF1D	eukaryotic translation elongation factor 1 delta (guanine nucleotide exchange protein)	Gerstberger et al.
345	EEF1E1	eukaryotic translation elongation factor 1 epsilon 1	Gerstberger et al.
346	EEF1G	eukaryotic translation elongation factor 1 gamma	Gerstberger et al.
347	EEF2	eukaryotic translation elongation factor 2	Castello et al.;Gerstberger et al.
348	EEF2K	eukaryotic elongation factor-2 kinase	Gerstberger et al.
349	EEFSEC	eukaryotic elongation factor, selenocysteine-tRNA-specific	Gerstberger et al.
350	EFTUD1	elongation factor Tu GTP binding domain containing 1	Gerstberger et al.
351	EFTUD2	elongation factor Tu GTP binding domain containing 2	Castello et al.;Gerstberger et al.
352	EIF1	eukaryotic translation initiation factor 1	Gerstberger et al.
353	EIF1AD	eukaryotic translation initiation factor 1A domain containing	Gerstberger et al.
354	EIF1AX	eukaryotic translation initiation factor 1A, X-linked	Castello et al.;Gerstberger et al.
355	EIF1AY	eukaryotic translation initiation factor 1A, Y-linked	Gerstberger et al.
356	EIF1B	eukaryotic translation initiation factor 1B	Gerstberger et al.
357	EIF2A	eukaryotic translation initiation factor 2A, 65kDa	Gerstberger et al.
358	EIF2AK1	eukaryotic translation initiation factor 2-alpha kinase 1	Gerstberger et al.
359	EIF2AK2	eukaryotic translation initiation factor 2-alpha kinase 2	Gerstberger et al.
360	EIF2AK3	eukaryotic translation initiation factor 2-alpha kinase 3	Gerstberger et al.
361	EIF2AK4	eukaryotic translation initiation factor 2 alpha kinase 4	Gerstberger et al.
362	EIF2B1	eukaryotic translation initiation factor 2B, subunit 1 alpha, 26kDa	Gerstberger et al.
363	EIF2B2	eukaryotic translation initiation factor 2B, subunit 2 beta, 39kDa	Gerstberger et al.
364	EIF2B3	eukaryotic translation initiation factor 2B, subunit 3 gamma, 58kDa	Gerstberger et al.
365	EIF2B4	eukaryotic translation initiation factor 2B, subunit 4 delta, 67kDa	Gerstberger et al.
366	EIF2B5	eukaryotic translation initiation factor 2B, subunit 5 epsilon, 82kDa	Gerstberger et al.
367	EIF2D	eukaryotic translation initiation factor 2D	Gerstberger et al.
368	EIF2S1	eukaryotic translation initiation factor 2, subunit 1 alpha, 35kDa	Castello et al.;Gerstberger et al.
369	EIF2S2	eukaryotic translation initiation factor 2, subunit 2 beta, 38kDa	Castello et al.;Gerstberger et al.
370	EIF2S3	eukaryotic translation initiation factor 2, subunit 3 gamma, 52kDa	Gerstberger et al.
371	EIF2S3L		Gerstberger et al.
372	EIF3A	eukaryotic translation initiation factor 3, subunit A	Castello et al.;Gerstberger et al.
373	EIF3B	eukaryotic translation initiation factor 3, subunit B	Gerstberger et al.
374	EIF3C	eukaryotic translation initiation factor 3, subunit C	Castello et al.;Gerstberger et al.
375	EIF3CL	eukaryotic translation initiation factor 3, subunit C-like	Gerstberger et al.
376	EIF3D	eukaryotic translation initiation factor 3, subunit D	Castello et al.;Gerstberger et al.
377	EIF3E	eukaryotic translation initiation factor 3, subunit E	Gerstberger et al.
378	EIF3G	eukaryotic translation initiation factor 3, subunit G	Castello et al.;Gerstberger et al.
379	EIF3H	eukaryotic translation initiation factor 3, subunit H	Castello et al.;Gerstberger et al.
380	EIF3I	eukaryotic translation initiation factor 3, subunit I	Gerstberger et al.
381	EIF3J	eukaryotic translation initiation factor 3, subunit J	Gerstberger et al.
382	EIF3K	eukaryotic translation initiation factor 3, subunit K	Gerstberger et al.
383	EIF3L	eukaryotic translation initiation factor 3, subunit L	Castello et al.;Gerstberger et al.
384	EIF3M	eukaryotic translation initiation factor 3, subunit M	Gerstberger et al.
385	EIF4A1	eukaryotic translation initiation factor 4A1	Castello et al.;Gerstberger et al.
386	EIF4A2	eukaryotic translation initiation factor 4A2	Castello et al.;Gerstberger et al.
387	EIF4A3	eukaryotic translation initiation factor 4A3	Castello et al.;Gerstberger et al.
388	EIF4B	eukaryotic translation initiation factor 4B	Castello et al.;Gerstberger et al.
389	EIF4E	eukaryotic translation initiation factor 4E	Gerstberger et al.
390	EIF4E1B	eukaryotic translation initiation factor 4E family member 1B	Gerstberger et al.
391	EIF4E2	eukaryotic translation initiation factor 4E family member 2	Gerstberger et al.
392	EIF4E3	eukaryotic translation initiation factor 4E family member 3	Gerstberger et al.
393	EIF4ENIF1	eukaryotic translation initiation factor 4E nuclear import factor 1	Gerstberger et al.
394	EIF4G1	eukaryotic translation initiation factor 4 gamma, 1	Castello et al.;Gerstberger et al.
395	EIF4G2	eukaryotic translation initiation factor 4 gamma, 2	Castello et al.;Gerstberger et al.
396	EIF4G3	eukaryotic translation initiation factor 4 gamma, 3	Castello et al.;Gerstberger et al.
397	EIF4H	eukaryotic translation initiation factor 4H	Castello et al.;Gerstberger et al.
398	EIF5	eukaryotic translation initiation factor 5	Gerstberger et al.
399	EIF5A	eukaryotic translation initiation factor 5A	Gerstberger et al.
400	EIF5A2	eukaryotic translation initiation factor 5A2	Gerstberger et al.
401	EIF5AL1	eukaryotic translation initiation factor 5A-like 1	Gerstberger et al.
402	EIF5B	eukaryotic translation initiation factor 5B	Castello et al.;Gerstberger et al.
403	EIF6	eukaryotic translation initiation factor 6	Gerstberger et al.
404	ELAC1	elaC ribonuclease Z 1	Gerstberger et al.
405	ELAC2	elaC ribonuclease Z 2	Castello et al.;Gerstberger et al.
406	ELAVL1	ELAV like RNA binding protein 1	Castello et al.;Gerstberger et al.
407	ELAVL2	ELAV like neuron-specific RNA binding protein 2	Castello et al.;Gerstberger et al.
408	ELAVL3	ELAV like neuron-specific RNA binding protein 3	Gerstberger et al.
409	ELAVL4	ELAV like neuron-specific RNA binding protein 4	Gerstberger et al.
410	EMG1	EMG1 N1-specific pseudouridine methyltransferase	Castello et al.;Gerstberger et al.
411	ENDOG	endonuclease G	Gerstberger et al.
412	ENDOU	endonuclease, polyU-specific	Gerstberger et al.
413	ENDOV	endonuclease V	Gerstberger et al.
414	ENO1	enolase 1, (alpha)	Castello et al.
415	ENOX1	ecto-NOX disulfide-thiol exchanger 1	Gerstberger et al.
416	ENOX2	ecto-NOX disulfide-thiol exchanger 2	Gerstberger et al.
417	EPRS	glutamyl-prolyl-tRNA synthetase	Gerstberger et al.
418	ERAL1	Era-like 12S mitochondrial rRNA chaperone 1	Castello et al.;Gerstberger et al.
419	ERI1	exoribonuclease 1	Gerstberger et al.
420	ERI2	ERI1 exoribonuclease family member 2	Gerstberger et al.
421	ERI3	ERI1 exoribonuclease family member 3	Castello et al.;Gerstberger et al.
422	ERN1	endoplasmic reticulum to nucleus signaling 1	Gerstberger et al.
423	ERN2	endoplasmic reticulum to nucleus signaling 2	Gerstberger et al.
424	ESF1	ESF1, nucleolar pre-rRNA processing protein, homolog (S. cerevisiae)	Castello et al.;Gerstberger et al.
425	ESRP1	epithelial splicing regulatory protein 1	Gerstberger et al.
426	ESRP2	epithelial splicing regulatory protein 2	Castello et al.;Gerstberger et al.
427	ETF1	eukaryotic translation termination factor 1	Castello et al.;Gerstberger et al.
428	EWSR1	EWS RNA-binding protein 1	Castello et al.;Gerstberger et al.
429	EXO1	exonuclease 1	Gerstberger et al.
430	EXOG	endo/exonuclease (5'-3'), endonuclease G-like	Gerstberger et al.
431	EXOSC1	exosome component 1	Gerstberger et al.
432	EXOSC10	exosome component 10	Castello et al.;Gerstberger et al.
433	EXOSC2	exosome component 2	Gerstberger et al.
434	EXOSC3	exosome component 3	Gerstberger et al.
435	EXOSC4	exosome component 4	Gerstberger et al.
436	EXOSC5	exosome component 5	Gerstberger et al.
437	EXOSC6	exosome component 6	Gerstberger et al.
438	EXOSC7	exosome component 7	Gerstberger et al.
439	EXOSC8	exosome component 8	Gerstberger et al.
440	EXOSC9	exosome component 9	Castello et al.;Gerstberger et al.
441	EZH2	enhancer of zeste homolog 2 (Drosophila)	Gerstberger et al.
442	EZR	ezrin	Castello et al.
443	FAM103A1	family with sequence similarity 103, member A1	Gerstberger et al.
444	FAM120A	family with sequence similarity 120A	Castello et al.;Gerstberger et al.
445	FAM120B	family with sequence similarity 120B	Gerstberger et al.
446	FAM120C	family with sequence similarity 120C	Castello et al.;Gerstberger et al.
447	FAM208A	family with sequence similarity 208, member A	Castello et al.
448	FAM32A	family with sequence similarity 32, member A	Castello et al.
449	FAM46A	family with sequence similarity 46, member A	Castello et al.;Gerstberger et al.
450	FAM98A	family with sequence similarity 98, member A	Castello et al.;Gerstberger et al.
451	FAM98B	family with sequence similarity 98, member B	Gerstberger et al.
452	FAM98C	family with sequence similarity 98, member C	Gerstberger et al.
453	FARS2	phenylalanyl-tRNA synthetase 2, mitochondrial	Gerstberger et al.
454	FARSA	phenylalanyl-tRNA synthetase, alpha subunit	Gerstberger et al.
455	FARSB	phenylalanyl-tRNA synthetase, beta subunit	Gerstberger et al.
456	FASN	fatty acid synthase	Castello et al.
457	FASTK	Fas-activated serine/threonine kinase	Gerstberger et al.
458	FASTKD1	FAST kinase domains 1	Castello et al.;Gerstberger et al.
459	FASTKD2	FAST kinase domains 2	Castello et al.;Gerstberger et al.
460	FASTKD3	FAST kinase domains 3	Castello et al.;Gerstberger et al.
461	FASTKD5	FAST kinase domains 5	Gerstberger et al.
462	FAU	Finkel-Biskis-Reilly murine sarcoma virus (FBR-MuSV) ubiquitously expressed	Gerstberger et al.
463	FBL	fibrillarin	Castello et al.;Gerstberger et al.
464	FBLL1	fibrillarin-like 1	Gerstberger et al.
465	FBXO17	F-box protein 17	Gerstberger et al.
466	FCF1	FCF1 rRNA-processing protein	Castello et al.;Gerstberger et al.
467	FDPS	farnesyl diphosphate synthase	Castello et al.
468	FDXACB1	ferredoxin-fold anticodon binding domain containing 1	Gerstberger et al.
469	FIP1L1	factor interacting with PAPOLA and CPSF1	Castello et al.;Gerstberger et al.
470	FKBP3	FK506 binding protein 3, 25kDa	Castello et al.
471	FKBP4	FK506 binding protein 4, 59kDa	Castello et al.
472	FLNA	filamin A, alpha	Castello et al.
473	FLYWCH2	FLYWCH family member 2	Castello et al.
474	FMR1	fragile X mental retardation 1	Castello et al.;Gerstberger et al.
475	FNDC3A	fibronectin type III domain containing 3A	Castello et al.
476	FNDC3B	fibronectin type III domain containing 3B	Castello et al.
477	FRG1	FSHD region gene 1	Castello et al.;Gerstberger et al.
478	FRG1B	FSHD region gene 1 family, member B	Gerstberger et al.
479	FSCN1	fascin homolog 1, actin-bundling protein (Strongylocentrotus purpuratus)	Castello et al.
480	FTO	fat mass and obesity associated	Gerstberger et al.
481	FTSJ1	FtsJ RNA methyltransferase homolog 1 (E. coli)	Gerstberger et al.
482	FTSJ2	FtsJ RNA methyltransferase homolog 2 (E. coli)	Gerstberger et al.
483	FTSJ3	FtsJ homolog 3 (E. coli)	Castello et al.;Gerstberger et al.
484	FUBP1	far upstream element (FUSE) binding protein 1	Castello et al.;Gerstberger et al.
485	FUBP3	far upstream element (FUSE) binding protein 3	Castello et al.;Gerstberger et al.
486	FUS	fused in sarcoma	Castello et al.;Gerstberger et al.
487	FXR1	fragile X mental retardation, autosomal homolog 1	Castello et al.;Gerstberger et al.
488	FXR2	fragile X mental retardation, autosomal homolog 2	Castello et al.;Gerstberger et al.
489	FYTTD1	forty-two-three domain containing 1	Gerstberger et al.
490	G3BP1	GTPase activating protein (SH3 domain) binding protein 1	Castello et al.;Gerstberger et al.
491	G3BP2	GTPase activating protein (SH3 domain) binding protein 2	Castello et al.;Gerstberger et al.
492	GANAB	glucosidase, alpha; neutral AB	Castello et al.
493	GAPDH	glyceraldehyde-3-phosphate dehydrogenase	Gerstberger et al.
494	GAR1	GAR1 ribonucleoprotein	Castello et al.;Gerstberger et al.
495	GARS	glycyl-tRNA synthetase	Gerstberger et al.
496	GATC	glutamyl-tRNA(Gln) amidotransferase, subunit C	Gerstberger et al.
497	GCFC2	GC-rich sequence DNA-binding factor 2	Gerstberger et al.
498	GEMIN2	gem (nuclear organelle) associated protein 2	Gerstberger et al.
499	GEMIN4	gem (nuclear organelle) associated protein 4	Gerstberger et al.
500	GEMIN5	gem (nuclear organelle) associated protein 5	Castello et al.;Gerstberger et al.
501	GEMIN6	gem (nuclear organelle) associated protein 6	Gerstberger et al.
502	GEMIN7	gem (nuclear organelle) associated protein 7	Gerstberger et al.
503	GEMIN8	gem (nuclear organelle) associated protein 8	Gerstberger et al.
504	GFM1	G elongation factor, mitochondrial 1	Castello et al.;Gerstberger et al.
505	GFM2	G elongation factor, mitochondrial 2	Gerstberger et al.
506	GLE1	GLE1 RNA export mediator	Gerstberger et al.
507	GLRX3	glutaredoxin 3	Castello et al.
508	GLTSCR2	glioma tumor suppressor candidate region gene 2	Castello et al.;Gerstberger et al.
509	GNB2L1	guanine nucleotide binding protein (G protein), beta polypeptide 2-like 1	Castello et al.
510	GNL1	guanine nucleotide binding protein-like 1	Gerstberger et al.
511	GNL2	guanine nucleotide binding protein-like 2 (nucleolar)	Castello et al.;Gerstberger et al.
512	GNL3	guanine nucleotide binding protein-like 3 (nucleolar)	Castello et al.;Gerstberger et al.
513	GNL3L	guanine nucleotide binding protein-like 3 (nucleolar)-like	Castello et al.;Gerstberger et al.
514	GOLGB1	golgin B1	Castello et al.
515	GPATCH1	G patch domain containing 1	Gerstberger et al.
516	GPATCH4	G patch domain containing 4	Castello et al.;Gerstberger et al.
517	GPATCH8	G patch domain containing 8	Gerstberger et al.
518	GPKOW	G patch domain and KOW motifs	Gerstberger et al.
519	GRB2	growth factor receptor-bound protein 2	Castello et al.
520	GRN	granulin	Castello et al.
521	GRSF1	G-rich RNA sequence binding factor 1	Castello et al.;Gerstberger et al.
522	GRWD1	glutamate-rich WD repeat containing 1	Castello et al.;Gerstberger et al.
523	GSPT1	G1 to S phase transition 1	Castello et al.;Gerstberger et al.
524	GSPT2	G1 to S phase transition 2	Castello et al.;Gerstberger et al.
525	GTF2E2	general transcription factor IIE, polypeptide 2, beta 34kDa	Castello et al.
526	GTF2F1	general transcription factor IIF, polypeptide 1, 74kDa	Castello et al.;Gerstberger et al.
527	GTF3A	general transcription factor IIIA	Gerstberger et al.
528	GTPBP1	GTP binding protein 1	Castello et al.;Gerstberger et al.
529	GTPBP10	GTP-binding protein 10 (putative)	Castello et al.;Gerstberger et al.
530	GTPBP2	GTP binding protein 2	Gerstberger et al.
531	GTPBP3	GTP binding protein 3 (mitochondrial)	Gerstberger et al.
532	GTPBP4	GTP binding protein 4	Castello et al.;Gerstberger et al.
533	GUF1	GUF1 GTPase homolog (S. cerevisiae)	Gerstberger et al.
534	H1F0	H1 histone family, member 0	Castello et al.
535	HABP4	hyaluronan binding protein 4	Gerstberger et al.
536	HADHB	hydroxyacyl-CoA dehydrogenase/3-ketoacyl-CoA thiolase/enoyl-CoA hydratase (trifunctional protein), beta subunit	Castello et al.
537	HARS	histidyl-tRNA synthetase	Gerstberger et al.
538	HARS2	histidyl-tRNA synthetase 2, mitochondrial	Gerstberger et al.
539	HBS1L	HBS1-like (S. cerevisiae)	Gerstberger et al.
540	HDGF	hepatoma-derived growth factor	Castello et al.
541	HDLBP	high density lipoprotein binding protein	Castello et al.;Gerstberger et al.
542	HEATR1	HEAT repeat containing 1	Castello et al.;Gerstberger et al.
543	HELZ	helicase with zinc finger	Castello et al.;Gerstberger et al.
544	HELZ2	helicase with zinc finger 2, transcriptional coactivator	Castello et al.;Gerstberger et al.
545	HENMT1	HEN1 methyltransferase homolog 1 (Arabidopsis)	Gerstberger et al.
546	HERC5	HECT and RLD domain containing E3 ubiquitin protein ligase 5	Castello et al.
547	HEXIM1	hexamethylene bis-acetamide inducible 1	Gerstberger et al.
548	HEXIM2	hexamethylene bis-acetamide inducible 2	Gerstberger et al.
549	HINT3	histidine triad nucleotide binding protein 3	Gerstberger et al.
550	HIST1H1B	histone cluster 1, H1b	Castello et al.
551	HIST1H1C	histone cluster 1, H1c	Castello et al.
552	HIST1H4H	histone cluster 1, H4h	Castello et al.
553	HLA-A	major histocompatibility complex, class I, A	Castello et al.
554	HLTF	helicase-like transcription factor	Castello et al.
555	HMGB1	high mobility group box 1	Castello et al.
556	HMGB2	high mobility group box 2	Castello et al.
557	HNRNPA0	heterogeneous nuclear ribonucleoprotein A0	Castello et al.;Gerstberger et al.
558	HNRNPA1	heterogeneous nuclear ribonucleoprotein A1	Castello et al.;Gerstberger et al.
559	HNRNPA1L2	heterogeneous nuclear ribonucleoprotein A1-like 2	Gerstberger et al.
560	HNRNPA2B1	heterogeneous nuclear ribonucleoprotein A2/B1	Castello et al.;Gerstberger et al.
561	HNRNPA3	heterogeneous nuclear ribonucleoprotein A3	Castello et al.;Gerstberger et al.
562	HNRNPAB	heterogeneous nuclear ribonucleoprotein A/B	Castello et al.;Gerstberger et al.
563	HNRNPC	heterogeneous nuclear ribonucleoprotein C (C1/C2)	Castello et al.;Gerstberger et al.
564	HNRNPCL1	heterogeneous nuclear ribonucleoprotein C-like 1	Gerstberger et al.
565	HNRNPD	heterogeneous nuclear ribonucleoprotein D (AU-rich element RNA binding protein 1, 37kDa)	Castello et al.;Gerstberger et al.
566	HNRNPDL	heterogeneous nuclear ribonucleoprotein D-like	Castello et al.;Gerstberger et al.
567	HNRNPF	heterogeneous nuclear ribonucleoprotein F	Castello et al.;Gerstberger et al.
568	HNRNPH1	heterogeneous nuclear ribonucleoprotein H1 (H)	Castello et al.;Gerstberger et al.
569	HNRNPH2	heterogeneous nuclear ribonucleoprotein H2 (H')	Castello et al.;Gerstberger et al.
570	HNRNPH3	heterogeneous nuclear ribonucleoprotein H3 (2H9)	Castello et al.;Gerstberger et al.
571	HNRNPK	heterogeneous nuclear ribonucleoprotein K	Castello et al.;Gerstberger et al.
572	HNRNPL	heterogeneous nuclear ribonucleoprotein L	Castello et al.;Gerstberger et al.
573	HNRNPLL	heterogeneous nuclear ribonucleoprotein L-like	Castello et al.;Gerstberger et al.
574	HNRNPM	heterogeneous nuclear ribonucleoprotein M	Castello et al.;Gerstberger et al.
575	HNRNPR	heterogeneous nuclear ribonucleoprotein R	Castello et al.;Gerstberger et al.
576	HNRNPU	heterogeneous nuclear ribonucleoprotein U (scaffold attachment factor A)	Castello et al.;Gerstberger et al.
577	HNRNPUL1	heterogeneous nuclear ribonucleoprotein U-like 1	Castello et al.;Gerstberger et al.
578	HNRNPUL2	heterogeneous nuclear ribonucleoprotein U-like 2	Castello et al.;Gerstberger et al.
579	HRSP12	heat-responsive protein 12	Castello et al.;Gerstberger et al.
580	HSP90AA1	heat shock protein 90kDa alpha (cytosolic), class A member 1	Castello et al.
581	HSP90AB1	heat shock protein 90kDa alpha (cytosolic), class B member 1	Castello et al.
582	HSPA1B	heat shock 70kDa protein 1B	Castello et al.
583	HSPA8	heat shock 70kDa protein 8	Castello et al.
584	HSPA9	heat shock 70kDa protein 9 (mortalin)	Castello et al.
585	HSPB1	heat shock 27kDa protein 1	Castello et al.
586	HSPD1	heat shock 60kDa protein 1 (chaperonin)	Castello et al.
587	HSPE1	heat shock 10kDa protein 1	Castello et al.
588	HTATSF1	HIV-1 Tat specific factor 1	Castello et al.;Gerstberger et al.
589	HUWE1	HECT, UBA and WWE domain containing 1, E3 ubiquitin protein ligase	Castello et al.
590	IARS	isoleucyl-tRNA synthetase	Gerstberger et al.
591	IARS2	isoleucyl-tRNA synthetase 2, mitochondrial	Gerstberger et al.
592	ICT1	immature colon carcinoma transcript 1	Gerstberger et al.
593	IFI16	interferon, gamma-inducible protein 16	Castello et al.
594	IFIH1	interferon induced with helicase C domain 1	Gerstberger et al.
595	IFIT1	interferon-induced protein with tetratricopeptide repeats 1	Gerstberger et al.
596	IFIT1B	interferon-induced protein with tetratricopeptide repeats 1B	Gerstberger et al.
597	IFIT2	interferon-induced protein with tetratricopeptide repeats 2	Castello et al.;Gerstberger et al.
598	IFIT3	interferon-induced protein with tetratricopeptide repeats 3	Gerstberger et al.
599	IFIT5	interferon-induced protein with tetratricopeptide repeats 5	Gerstberger et al.
600	IGF2BP1	insulin-like growth factor 2 mRNA binding protein 1	Castello et al.;Gerstberger et al.
601	IGF2BP2	insulin-like growth factor 2 mRNA binding protein 2	Castello et al.;Gerstberger et al.
602	IGF2BP3	insulin-like growth factor 2 mRNA binding protein 3	Castello et al.;Gerstberger et al.
603	IGHMBP2	immunoglobulin mu binding protein 2	Gerstberger et al.
604	ILF2	interleukin enhancer binding factor 2	Castello et al.;Gerstberger et al.
605	ILF3	interleukin enhancer binding factor 3, 90kDa	Castello et al.;Gerstberger et al.
606	IMMT	inner membrane protein, mitochondrial	Castello et al.
607	IMP3	IMP3, U3 small nucleolar ribonucleoprotein, homolog (yeast)	Castello et al.;Gerstberger et al.
608	IMP4	IMP4, U3 small nucleolar ribonucleoprotein, homolog (yeast)	Gerstberger et al.
609	INTS1	integrator complex subunit 1	Gerstberger et al.
610	INTS10	integrator complex subunit 10	Gerstberger et al.
611	INTS12	integrator complex subunit 12	Gerstberger et al.
612	INTS2	integrator complex subunit 2	Gerstberger et al.
613	INTS3	integrator complex subunit 3	Gerstberger et al.
614	INTS4	integrator complex subunit 4	Gerstberger et al.
615	INTS5	integrator complex subunit 5	Gerstberger et al.
616	INTS6	integrator complex subunit 6	Gerstberger et al.
617	INTS7	integrator complex subunit 7	Gerstberger et al.
618	INTS8	integrator complex subunit 8	Gerstberger et al.
619	INTS9	integrator complex subunit 9	Gerstberger et al.
620	IPO11	importin 11	Gerstberger et al.
621	IPO13	importin 13	Gerstberger et al.
622	IPO4	importin 4	Gerstberger et al.
623	IPO5	importin 5	Gerstberger et al.
624	IPO7	importin 7	Gerstberger et al.
625	IPO8	importin 8	Gerstberger et al.
626	IPO9	importin 9	Gerstberger et al.
627	IREB2	iron-responsive element binding protein 2	Gerstberger et al.
628	ISG20	interferon stimulated exonuclease gene 20kDa	Gerstberger et al.
629	ISG20L2	interferon stimulated exonuclease gene 20kDa-like 2	Castello et al.;Gerstberger et al.
630	ISY1	ISY1 splicing factor homolog (S. cerevisiae)	Castello et al.;Gerstberger et al.
631	JAKMIP1	janus kinase and microtubule interacting protein 1	Gerstberger et al.
632	KARS	lysyl-tRNA synthetase	Gerstberger et al.
633	KAT8	K(lysine) acetyltransferase 8	Gerstberger et al.
634	KHDC1	KH homology domain containing 1	Gerstberger et al.
635	KHDC1L	KH homology domain containing 1-like	Gerstberger et al.
636	KHDRBS1	KH domain containing, RNA binding, signal transduction associated 1	Castello et al.;Gerstberger et al.
637	KHDRBS2	KH domain containing, RNA binding, signal transduction associated 2	Gerstberger et al.
638	KHDRBS3	KH domain containing, RNA binding, signal transduction associated 3	Gerstberger et al.
639	KHNYN	KH and NYN domain containing	Gerstberger et al.
640	KHSRP	KH-type splicing regulatory protein	Castello et al.;Gerstberger et al.
641	KIAA0020	KIAA0020	Castello et al.;Gerstberger et al.
642	KIAA0391	KIAA0391	Gerstberger et al.
643	KIAA0430	KIAA0430	Gerstberger et al.
644	KIAA1324	KIAA1324	Castello et al.
645	KIF1C	kinesin family member 1C	Castello et al.
646	KIN	KIN, antigenic determinant of recA protein homolog (mouse)	Gerstberger et al.
647	KMT2C	lysine (K)-specific methyltransferase 2C	Castello et al.
648	KNOP1	lysine-rich nucleolar protein 1	Castello et al.
649	KPNB1	karyopherin (importin) beta 1	Gerstberger et al.
650	KRI1	KRI1 homolog (S. cerevisiae)	Castello et al.
651	KRR1	KRR1, small subunit (SSU) processome component, homolog (yeast)	Castello et al.;Gerstberger et al.
652	KRT18	keratin 18	Castello et al.
653	KTN1	kinectin 1 (kinesin receptor)	Castello et al.
654	L1TD1	LINE-1 type transposase domain containing 1	Gerstberger et al.
655	LARP1	La ribonucleoprotein domain family, member 1	Castello et al.;Gerstberger et al.
656	LARP1B	La ribonucleoprotein domain family, member 1B	Gerstberger et al.
657	LARP4	La ribonucleoprotein domain family, member 4	Castello et al.;Gerstberger et al.
658	LARP4B	La ribonucleoprotein domain family, member 4B	Castello et al.;Gerstberger et al.
659	LARP6	La ribonucleoprotein domain family, member 6	Gerstberger et al.
660	LARP7	La ribonucleoprotein domain family, member 7	Castello et al.;Gerstberger et al.
661	LARS	leucyl-tRNA synthetase	Gerstberger et al.
662	LARS2	leucyl-tRNA synthetase 2, mitochondrial	Gerstberger et al.
663	LAS1L	LAS1-like (S. cerevisiae)	Castello et al.;Gerstberger et al.
664	LCMT2	leucine carboxyl methyltransferase 2	Gerstberger et al.
665	LENG9	leukocyte receptor cluster (LRC) member 9	Gerstberger et al.
666	LGALS1	lectin, galactoside-binding, soluble, 1	Castello et al.
667	LGALS3	lectin, galactoside-binding, soluble, 3	Castello et al.
668	LIN28A	lin-28 homolog A (C. elegans)	Gerstberger et al.
669	LIN28B	lin-28 homolog B (C. elegans)	Gerstberger et al.
670	LLPH	LLP homolog, long-term synaptic facilitation (Aplysia)	Castello et al.
671	LONP1	lon peptidase 1, mitochondrial	Gerstberger et al.
672	LRP1	low density lipoprotein receptor-related protein 1	Castello et al.
673	LRPPRC	leucine-rich pentatricopeptide repeat containing	Castello et al.;Gerstberger et al.
674	LRRC47	leucine rich repeat containing 47	Gerstberger et al.
675	LRRC59	leucine rich repeat containing 59	Castello et al.
676	LRRFIP1	leucine rich repeat (in FLII) interacting protein 1	Gerstberger et al.
677	LRRFIP2	leucine rich repeat (in FLII) interacting protein 2	Gerstberger et al.
678	LSG1	large 60S subunit nuclear export GTPase 1	Gerstberger et al.
679	LSM1	LSM1 homolog, U6 small nuclear RNA associated (S. cerevisiae)	Castello et al.;Gerstberger et al.
680	LSM10	LSM10, U7 small nuclear RNA associated	Gerstberger et al.
681	LSM11	LSM11, U7 small nuclear RNA associated	Gerstberger et al.
682	LSM12	LSM12 homolog (S. cerevisiae)	Gerstberger et al.
683	LSM14A	LSM14A, SCD6 homolog A (S. cerevisiae)	Castello et al.;Gerstberger et al.
684	LSM14B	LSM14B, SCD6 homolog B (S. cerevisiae)	Gerstberger et al.
685	LSM2	LSM2 homolog, U6 small nuclear RNA associated (S. cerevisiae)	Castello et al.;Gerstberger et al.
686	LSM3	LSM3 homolog, U6 small nuclear RNA associated (S. cerevisiae)	Castello et al.;Gerstberger et al.
687	LSM4	LSM4 homolog, U6 small nuclear RNA associated (S. cerevisiae)	Castello et al.;Gerstberger et al.
688	LSM5	LSM5 homolog, U6 small nuclear RNA associated (S. cerevisiae)	Gerstberger et al.
689	LSM6	LSM6 homolog, U6 small nuclear RNA associated (S. cerevisiae)	Gerstberger et al.
690	LSM7	LSM7 homolog, U6 small nuclear RNA associated (S. cerevisiae)	Gerstberger et al.
691	LSMD1	LSM domain containing 1	Gerstberger et al.
692	LTA4H	leukotriene A4 hydrolase	Castello et al.
693	LUC7L	LUC7-like (S. cerevisiae)	Gerstberger et al.
694	LUC7L2	LUC7-like 2 (S. cerevisiae)	Castello et al.;Gerstberger et al.
695	LUC7L3	LUC7-like 3 (S. cerevisiae)	Castello et al.;Gerstberger et al.
696	LUZP4	leucine zipper protein 4	Gerstberger et al.
697	LYAR	Ly1 antibody reactive	Castello et al.
698	MAEL	maelstrom spermatogenic transposon silencer	Gerstberger et al.
699	MAGOH	mago-nashi homolog, proliferation-associated (Drosophila)	Gerstberger et al.
700	MAGOHB	mago-nashi homolog B (Drosophila)	Gerstberger et al.
701	MAK16	MAK16 homolog (S. cerevisiae)	Castello et al.;Gerstberger et al.
702	MANF	mesencephalic astrocyte-derived neurotrophic factor	Castello et al.
703	MAP4	microtubule-associated protein 4	Castello et al.
704	MARK2	MAP/microtubule affinity-regulating kinase 2	Castello et al.
705	MARS	methionyl-tRNA synthetase	Gerstberger et al.
706	MARS2	methionyl-tRNA synthetase 2, mitochondrial	Gerstberger et al.
707	MATR3	matrin 3	Castello et al.;Gerstberger et al.
708	MAZ	MYC-associated zinc finger protein (purine-binding transcription factor)	Castello et al.;Gerstberger et al.
709	MBNL1	muscleblind-like splicing regulator 1	Castello et al.;Gerstberger et al.
710	MBNL2	muscleblind-like splicing regulator 2	Castello et al.;Gerstberger et al.
711	MBNL3	muscleblind-like splicing regulator 3	Castello et al.;Gerstberger et al.
712	MCTS1	malignant T cell amplified sequence 1	Gerstberger et al.
713	MDH2	malate dehydrogenase 2, NAD (mitochondrial)	Castello et al.
714	MECP2	methyl CpG binding protein 2 (Rett syndrome)	Castello et al.;Gerstberger et al.
715	MEPCE	methylphosphate capping enzyme	Castello et al.;Gerstberger et al.
716	METAP2	methionyl aminopeptidase 2	Castello et al.
717	METTL1	methyltransferase like 1	Gerstberger et al.
718	METTL10	methyltransferase like 10	Gerstberger et al.
719	METTL14	methyltransferase like 14	Gerstberger et al.
720	METTL16	methyltransferase like 16	Castello et al.
721	METTL2A	methyltransferase like 2A	Gerstberger et al.
722	METTL2B	methyltransferase like 2B	Gerstberger et al.
723	METTL3	methyltransferase like 3	Gerstberger et al.
724	METTL5	methyltransferase like 5	Gerstberger et al.
725	MEX3A	mex-3 RNA binding family member A	Gerstberger et al.
726	MEX3B	mex-3 RNA binding family member B	Gerstberger et al.
727	MEX3C	mex-3 RNA binding family member C	Castello et al.;Gerstberger et al.
728	MEX3D	mex-3 RNA binding family member D	Castello et al.;Gerstberger et al.
729	MFAP1	microfibrillar-associated protein 1	Castello et al.
730	MIF4GD	MIF4G domain containing	Gerstberger et al.
731	MKI67	marker of proliferation Ki-67	Castello et al.
732	MKRN1	makorin ring finger protein 1	Castello et al.;Gerstberger et al.
733	MKRN2	makorin ring finger protein 2	Gerstberger et al.
734	MKRN3	makorin ring finger protein 3	Gerstberger et al.
735	MLTK		Castello et al.
736	MOV10	Mov10, Moloney leukemia virus 10, homolog (mouse)	Castello et al.;Gerstberger et al.
737	MOV10L1	Mov10l1, Moloney leukemia virus 10-like 1, homolog (mouse)	Gerstberger et al.
738	MPHOSPH10	M-phase phosphoprotein 10 (U3 small nucleolar ribonucleoprotein)	Castello et al.;Gerstberger et al.
739	MPHOSPH6	M-phase phosphoprotein 6	Gerstberger et al.
740	MRM1	mitochondrial rRNA methyltransferase 1 homolog (S. cerevisiae)	Castello et al.;Gerstberger et al.
741	MRP63	mitochondrial ribosomal protein 63	Gerstberger et al.
742	MRPL1	mitochondrial ribosomal protein L1	Castello et al.;Gerstberger et al.
743	MRPL10	mitochondrial ribosomal protein L10	Gerstberger et al.
744	MRPL11	mitochondrial ribosomal protein L11	Castello et al.;Gerstberger et al.
745	MRPL12	mitochondrial ribosomal protein L12	Gerstberger et al.
746	MRPL13	mitochondrial ribosomal protein L13	Castello et al.;Gerstberger et al.
747	MRPL14	mitochondrial ribosomal protein L14	Gerstberger et al.
748	MRPL15	mitochondrial ribosomal protein L15	Castello et al.;Gerstberger et al.
749	MRPL16	mitochondrial ribosomal protein L16	Gerstberger et al.
750	MRPL17	mitochondrial ribosomal protein L17	Gerstberger et al.
751	MRPL18	mitochondrial ribosomal protein L18	Gerstberger et al.
752	MRPL19	mitochondrial ribosomal protein L19	Gerstberger et al.
753	MRPL2	mitochondrial ribosomal protein L2	Castello et al.;Gerstberger et al.
754	MRPL20	mitochondrial ribosomal protein L20	Gerstberger et al.
755	MRPL21	mitochondrial ribosomal protein L21	Gerstberger et al.
756	MRPL22	mitochondrial ribosomal protein L22	Gerstberger et al.
757	MRPL23	mitochondrial ribosomal protein L23	Gerstberger et al.
758	MRPL24	mitochondrial ribosomal protein L24	Gerstberger et al.
759	MRPL27	mitochondrial ribosomal protein L27	Castello et al.;Gerstberger et al.
760	MRPL28	mitochondrial ribosomal protein L28	Castello et al.;Gerstberger et al.
761	MRPL3	mitochondrial ribosomal protein L3	Castello et al.;Gerstberger et al.
762	MRPL30	mitochondrial ribosomal protein L30	Gerstberger et al.
763	MRPL32	mitochondrial ribosomal protein L32	Castello et al.;Gerstberger et al.
764	MRPL33	mitochondrial ribosomal protein L33	Gerstberger et al.
765	MRPL34	mitochondrial ribosomal protein L34	Gerstberger et al.
766	MRPL35	mitochondrial ribosomal protein L35	Gerstberger et al.
767	MRPL36	mitochondrial ribosomal protein L36	Gerstberger et al.
768	MRPL37	mitochondrial ribosomal protein L37	Castello et al.;Gerstberger et al.
769	MRPL38	mitochondrial ribosomal protein L38	Gerstberger et al.
770	MRPL39	mitochondrial ribosomal protein L39	Castello et al.;Gerstberger et al.
771	MRPL4	mitochondrial ribosomal protein L4	Castello et al.;Gerstberger et al.
772	MRPL40	mitochondrial ribosomal protein L40	Gerstberger et al.
773	MRPL41	mitochondrial ribosomal protein L41	Castello et al.;Gerstberger et al.
774	MRPL42	mitochondrial ribosomal protein L42	Castello et al.;Gerstberger et al.
775	MRPL43	mitochondrial ribosomal protein L43	Castello et al.;Gerstberger et al.
776	MRPL44	mitochondrial ribosomal protein L44	Gerstberger et al.
777	MRPL45	mitochondrial ribosomal protein L45	Castello et al.;Gerstberger et al.
778	MRPL46	mitochondrial ribosomal protein L46	Gerstberger et al.
779	MRPL47	mitochondrial ribosomal protein L47	Gerstberger et al.
780	MRPL48	mitochondrial ribosomal protein L48	Gerstberger et al.
781	MRPL49	mitochondrial ribosomal protein L49	Gerstberger et al.
782	MRPL50	mitochondrial ribosomal protein L50	Gerstberger et al.
783	MRPL51	mitochondrial ribosomal protein L51	Gerstberger et al.
784	MRPL52	mitochondrial ribosomal protein L52	Gerstberger et al.
785	MRPL53	mitochondrial ribosomal protein L53	Gerstberger et al.
786	MRPL54	mitochondrial ribosomal protein L54	Gerstberger et al.
787	MRPL55	mitochondrial ribosomal protein L55	Gerstberger et al.
788	MRPL9	mitochondrial ribosomal protein L9	Gerstberger et al.
789	MRPS10	mitochondrial ribosomal protein S10	Gerstberger et al.
790	MRPS11	mitochondrial ribosomal protein S11	Castello et al.;Gerstberger et al.
791	MRPS12	mitochondrial ribosomal protein S12	Gerstberger et al.
792	MRPS14	mitochondrial ribosomal protein S14	Gerstberger et al.
793	MRPS15	mitochondrial ribosomal protein S15	Castello et al.;Gerstberger et al.
794	MRPS16	mitochondrial ribosomal protein S16	Gerstberger et al.
795	MRPS17	mitochondrial ribosomal protein S17	Gerstberger et al.
796	MRPS18A	mitochondrial ribosomal protein S18A	Gerstberger et al.
797	MRPS18B	mitochondrial ribosomal protein S18B	Gerstberger et al.
798	MRPS18C	mitochondrial ribosomal protein S18C	Gerstberger et al.
799	MRPS2	mitochondrial ribosomal protein S2	Gerstberger et al.
800	MRPS21	mitochondrial ribosomal protein S21	Gerstberger et al.
801	MRPS22	mitochondrial ribosomal protein S22	Gerstberger et al.
802	MRPS23	mitochondrial ribosomal protein S23	Castello et al.;Gerstberger et al.
803	MRPS24	mitochondrial ribosomal protein S24	Castello et al.;Gerstberger et al.
804	MRPS25	mitochondrial ribosomal protein S25	Gerstberger et al.
805	MRPS26	mitochondrial ribosomal protein S26	Gerstberger et al.
806	MRPS27	mitochondrial ribosomal protein S27	Gerstberger et al.
807	MRPS28	mitochondrial ribosomal protein S28	Castello et al.;Gerstberger et al.
808	MRPS30	mitochondrial ribosomal protein S30	Castello et al.;Gerstberger et al.
809	MRPS31	mitochondrial ribosomal protein S31	Castello et al.;Gerstberger et al.
810	MRPS33	mitochondrial ribosomal protein S33	Gerstberger et al.
811	MRPS34	mitochondrial ribosomal protein S34	Gerstberger et al.
812	MRPS35	mitochondrial ribosomal protein S35	Gerstberger et al.
813	MRPS36	mitochondrial ribosomal protein S36	Gerstberger et al.
814	MRPS5	mitochondrial ribosomal protein S5	Castello et al.;Gerstberger et al.
815	MRPS6	mitochondrial ribosomal protein S6	Gerstberger et al.
816	MRPS7	mitochondrial ribosomal protein S7	Castello et al.;Gerstberger et al.
817	MRPS9	mitochondrial ribosomal protein S9	Gerstberger et al.
818	MRRF	mitochondrial ribosome recycling factor	Gerstberger et al.
819	MRTO4	mRNA turnover 4 homolog (S. cerevisiae)	Castello et al.;Gerstberger et al.
820	MSI1	musashi RNA-binding protein 1	Gerstberger et al.
821	MSI2	musashi RNA-binding protein 2	Castello et al.;Gerstberger et al.
822	MSL3	male-specific lethal 3 homolog (Drosophila)	Gerstberger et al.
823	MTDH	metadherin	Castello et al.
824	MTERFD2	MTERF domain containing 2	Gerstberger et al.
825	MTFMT	mitochondrial methionyl-tRNA formyltransferase	Gerstberger et al.
826	MTG1	mitochondrial ribosome-associated GTPase 1	Gerstberger et al.
827	MTHFSD	methenyltetrahydrofolate synthetase domain containing	Castello et al.;Gerstberger et al.
828	MTIF2	mitochondrial translational initiation factor 2	Castello et al.;Gerstberger et al.
829	MTIF3	mitochondrial translational initiation factor 3	Gerstberger et al.
830	MTO1	mitochondrial tRNA translation optimization 1	Gerstberger et al.
831	MTPAP	mitochondrial poly(A) polymerase	Castello et al.;Gerstberger et al.
832	MTRF1	mitochondrial translational release factor 1	Gerstberger et al.
833	MTRF1L	mitochondrial translational release factor 1-like	Gerstberger et al.
834	MVP	major vault protein	Gerstberger et al.
835	MYBBP1A	MYB binding protein (P160) 1a	Castello et al.
836	MYEF2	myelin expression factor 2	Gerstberger et al.
837	N4BP1	NEDD4 binding protein 1	Gerstberger et al.
838	NAA15	N(alpha)-acetyltransferase 15, NatA auxiliary subunit	Castello et al.
839	NAA38	N(alpha)-acetyltransferase 38, NatC auxiliary subunit	Castello et al.;Gerstberger et al.
840	NAF1	nuclear assembly factor 1 ribonucleoprotein	Gerstberger et al.
841	NANOS1	nanos homolog 1 (Drosophila)	Gerstberger et al.
842	NANOS2	nanos homolog 2 (Drosophila)	Gerstberger et al.
843	NANOS3	nanos homolog 3 (Drosophila)	Gerstberger et al.
844	NAP1L4	nucleosome assembly protein 1-like 4	Castello et al.
845	NARS	asparaginyl-tRNA synthetase	Gerstberger et al.
846	NARS2	asparaginyl-tRNA synthetase 2, mitochondrial (putative)	Gerstberger et al.
847	NAT10	N-acetyltransferase 10 (GCN5-related)	Castello et al.;Gerstberger et al.
848	NCBP1	nuclear cap binding protein subunit 1, 80kDa	Gerstberger et al.
849	NCBP2	nuclear cap binding protein subunit 2, 20kDa	Castello et al.;Gerstberger et al.
850	NCBP2L	nuclear cap binding protein subunit 2-like	Gerstberger et al.
851	NCL	nucleolin	Castello et al.;Gerstberger et al.
852	NDUFV3	NADH dehydrogenase (ubiquinone) flavoprotein 3, 10kDa	Castello et al.
853	NELFE	negative elongation factor complex member E	Castello et al.;Gerstberger et al.
854	NFX1	nuclear transcription factor, X-box binding 1	Castello et al.;Gerstberger et al.
855	NGDN	neuroguidin, EIF4E binding protein	Castello et al.;Gerstberger et al.
856	NGRN	neugrin, neurite outgrowth associated	Castello et al.
857	NHP2	NHP2 ribonucleoprotein	Castello et al.;Gerstberger et al.
858	NHP2L1	NHP2 non-histone chromosome protein 2-like 1 (S. cerevisiae)	Castello et al.;Gerstberger et al.
859	NIFK	nucleolar protein interacting with the FHA domain of MKI67	Castello et al.;Gerstberger et al.
860	NIP7	NIP7, nucleolar pre-rRNA processing protein	Castello et al.;Gerstberger et al.
861	NKRF	NFKB repressing factor	Castello et al.;Gerstberger et al.
862	NLRP11	NLR family, pyrin domain containing 11	Castello et al.
863	NMD3	NMD3 ribosome export adaptor	Castello et al.;Gerstberger et al.
864	NME1	NME/NM23 nucleoside diphosphate kinase 1	Castello et al.
865	NOA1	nitric oxide associated 1	Castello et al.;Gerstberger et al.
866	NOB1	NIN1/RPN12 binding protein 1 homolog (S. cerevisiae)	Gerstberger et al.
867	NOC2L	nucleolar complex associated 2 homolog (S. cerevisiae)	Castello et al.;Gerstberger et al.
868	NOC3L	nucleolar complex associated 3 homolog (S. cerevisiae)	Castello et al.;Gerstberger et al.
869	NOC4L	nucleolar complex associated 4 homolog (S. cerevisiae)	Castello et al.;Gerstberger et al.
870	NOL10	nucleolar protein 10	Castello et al.;Gerstberger et al.
871	NOL11	nucleolar protein 11	Castello et al.;Gerstberger et al.
872	NOL12	nucleolar protein 12	Castello et al.;Gerstberger et al.
873	NOL3	nucleolar protein 3 (apoptosis repressor with CARD domain)	Gerstberger et al.
874	NOL6	nucleolar protein 6 (RNA-associated)	Castello et al.;Gerstberger et al.
875	NOL7	nucleolar protein 7, 27kDa	Castello et al.;Gerstberger et al.
876	NOL8	nucleolar protein 8	Castello et al.;Gerstberger et al.
877	NOL9	nucleolar protein 9	Gerstberger et al.
878	NOLC1	nucleolar and coiled-body phosphoprotein 1	Castello et al.;Gerstberger et al.
879	NOM1	nucleolar protein with MIF4G domain 1	Gerstberger et al.
880	NONO	non-POU domain containing, octamer-binding	Castello et al.;Gerstberger et al.
881	NOP10	NOP10 ribonucleoprotein	Gerstberger et al.
882	NOP14	NOP14 nucleolar protein	Castello et al.;Gerstberger et al.
883	NOP16	NOP16 nucleolar protein	Castello et al.;Gerstberger et al.
884	NOP2	NOP2 nucleolar protein	Castello et al.;Gerstberger et al.
885	NOP56	NOP56 ribonucleoprotein	Castello et al.;Gerstberger et al.
886	NOP58	NOP58 ribonucleoprotein	Castello et al.;Gerstberger et al.
887	NOP9	NOP9 nucleolar protein	Castello et al.;Gerstberger et al.
888	NOSIP	nitric oxide synthase interacting protein	Castello et al.
889	NOVA1	neuro-oncological ventral antigen 1	Gerstberger et al.
890	NOVA2	neuro-oncological ventral antigen 2	Gerstberger et al.
891	NPM1	nucleophosmin (nucleolar phosphoprotein B23, numatrin)	Castello et al.;Gerstberger et al.
892	NPM2	nucleophosmin/nucleoplasmin 2	Gerstberger et al.
893	NPM3	nucleophosmin/nucleoplasmin 3	Castello et al.;Gerstberger et al.
894	NQO1	NAD(P)H dehydrogenase, quinone 1	Castello et al.
895	NR0B1	nuclear receptor subfamily 0, group B, member 1	Gerstberger et al.
896	NSA2	NSA2 ribosome biogenesis homolog (S. cerevisiae)	Castello et al.;Gerstberger et al.
897	NSRP1	nuclear speckle splicing regulatory protein 1	Castello et al.;Gerstberger et al.
898	NSUN2	NOP2/Sun RNA methyltransferase family, member 2	Castello et al.;Gerstberger et al.
899	NSUN3	NOP2/Sun domain family, member 3	Gerstberger et al.
900	NSUN4	NOP2/Sun domain family, member 4	Gerstberger et al.
901	NSUN5	NOP2/Sun domain family, member 5	Castello et al.;Gerstberger et al.
902	NSUN6	NOP2/Sun domain family, member 6	Gerstberger et al.
903	NSUN7	NOP2/Sun domain family, member 7	Gerstberger et al.
904	NUDT16	nudix (nucleoside diphosphate linked moiety X)-type motif 16	Gerstberger et al.
905	NUDT16L1	nudix (nucleoside diphosphate linked moiety X)-type motif 16-like 1	Gerstberger et al.
906	NUDT21	nudix (nucleoside diphosphate linked moiety X)-type motif 21	Castello et al.;Gerstberger et al.
907	NUFIP1	nuclear fragile X mental retardation protein interacting protein 1	Gerstberger et al.
908	NUFIP2	nuclear fragile X mental retardation protein interacting protein 2	Castello et al.;Gerstberger et al.
909	NUP153	nucleoporin 153kDa	Gerstberger et al.
910	NUPL2	nucleoporin like 2	Gerstberger et al.
911	NUSAP1	nucleolar and spindle associated protein 1	Castello et al.
912	NUTF2	nuclear transport factor 2	Gerstberger et al.
913	NVL	nuclear VCP-like	Castello et al.
914	NXF1	nuclear RNA export factor 1	Castello et al.;Gerstberger et al.
915	NXF2	nuclear RNA export factor 2	Gerstberger et al.
916	NXF2B	nuclear RNA export factor 2B	Gerstberger et al.
917	NXF3	nuclear RNA export factor 3	Gerstberger et al.
918	NXF5	nuclear RNA export factor 5	Gerstberger et al.
919	NXT1	NTF2-like export factor 1	Gerstberger et al.
920	NXT2	nuclear transport factor 2-like export factor 2	Gerstberger et al.
921	NYNRIN	NYN domain and retroviral integrase containing	Gerstberger et al.
922	OAS1	2'-5'-oligoadenylate synthetase 1, 40/46kDa	Gerstberger et al.
923	OAS2	2'-5'-oligoadenylate synthetase 2, 69/71kDa	Gerstberger et al.
924	OAS3	2'-5'-oligoadenylate synthetase 3, 100kDa	Gerstberger et al.
925	OASL	2'-5'-oligoadenylate synthetase-like	Castello et al.;Gerstberger et al.
926	OBFC1	oligonucleotide/oligosaccharide-binding fold containing 1	Gerstberger et al.
927	P4HB	prolyl 4-hydroxylase, beta polypeptide	Castello et al.
928	PA2G4	proliferation-associated 2G4, 38kDa	Castello et al.;Gerstberger et al.
929	PABPC1	poly(A) binding protein, cytoplasmic 1	Castello et al.;Gerstberger et al.
930	PABPC1L	poly(A) binding protein, cytoplasmic 1-like	Gerstberger et al.
931	PABPC1L2A	poly(A) binding protein, cytoplasmic 1-like 2A	Gerstberger et al.
932	PABPC1L2B	poly(A) binding protein, cytoplasmic 1-like 2B	Gerstberger et al.
933	PABPC3	poly(A) binding protein, cytoplasmic 3	Gerstberger et al.
934	PABPC4	poly(A) binding protein, cytoplasmic 4 (inducible form)	Castello et al.;Gerstberger et al.
935	PABPC4L	poly(A) binding protein, cytoplasmic 4-like	Gerstberger et al.
936	PABPC5	poly(A) binding protein, cytoplasmic 5	Gerstberger et al.
937	PABPN1	poly(A) binding protein, nuclear 1	Castello et al.;Gerstberger et al.
938	PABPN1L	poly(A) binding protein, nuclear 1-like (cytoplasmic)	Gerstberger et al.
939	PAIP1	poly(A) binding protein interacting protein 1	Gerstberger et al.
940	PAIP2	poly(A) binding protein interacting protein 2	Gerstberger et al.
941	PAIP2B	poly(A) binding protein interacting protein 2B	Gerstberger et al.
942	PAN2	PAN2 poly(A) specific ribonuclease subunit homolog (S. cerevisiae)	Gerstberger et al.
943	PAN3	PAN3 poly(A) specific ribonuclease subunit homolog (S. cerevisiae)	Gerstberger et al.
944	PAPD4	PAP associated domain containing 4	Gerstberger et al.
945	PAPD5	PAP associated domain containing 5	Castello et al.;Gerstberger et al.
946	PAPD7	PAP associated domain containing 7	Gerstberger et al.
947	PAPOLA	poly(A) polymerase alpha	Gerstberger et al.
948	PAPOLB	poly(A) polymerase beta (testis specific)	Gerstberger et al.
949	PAPOLG	poly(A) polymerase gamma	Gerstberger et al.
950	PARK7	parkinson protein 7	Gerstberger et al.
951	PARN	poly(A)-specific ribonuclease	Castello et al.;Gerstberger et al.
952	PARP1	poly (ADP-ribose) polymerase 1	Castello et al.;Gerstberger et al.
953	PARP12	poly (ADP-ribose) polymerase family, member 12	Castello et al.;Gerstberger et al.
954	PARP4	poly (ADP-ribose) polymerase family, member 4	Gerstberger et al.
955	PARS2	prolyl-tRNA synthetase 2, mitochondrial (putative)	Gerstberger et al.
956	PATL1	protein associated with topoisomerase II homolog 1 (yeast)	Castello et al.;Gerstberger et al.
957	PATL2	protein associated with topoisomerase II homolog 2 (yeast)	Gerstberger et al.
958	PCBP1	poly(rC) binding protein 1	Castello et al.;Gerstberger et al.
959	PCBP2	poly(rC) binding protein 2	Castello et al.;Gerstberger et al.
960	PCBP3	poly(rC) binding protein 3	Castello et al.;Gerstberger et al.
961	PCBP4	poly(rC) binding protein 4	Castello et al.;Gerstberger et al.
962	PCF11	PCF11 cleavage and polyadenylation factor subunit	Gerstberger et al.
963	PCSK9	proprotein convertase subtilisin/kexin type 9	Castello et al.
964	PDCD11	programmed cell death 11	Castello et al.;Gerstberger et al.
965	PDCD4	programmed cell death 4 (neoplastic transformation inhibitor)	Gerstberger et al.
966	PDCD7	programmed cell death 7	Gerstberger et al.
967	PDE12	phosphodiesterase 12	Gerstberger et al.
968	PDIA3	protein disulfide isomerase family A, member 3	Castello et al.
969	PDIA4	protein disulfide isomerase family A, member 4	Castello et al.
970	PEBP1	phosphatidylethanolamine binding protein 1	Castello et al.
971	PEG10	paternally expressed 10	Castello et al.;Gerstberger et al.
972	PELO	pelota homolog (Drosophila)	Gerstberger et al.
973	PELP1	proline, glutamate and leucine rich protein 1	Castello et al.
974	PES1	pescadillo ribosomal biogenesis factor 1	Castello et al.;Gerstberger et al.
975	PET112	PET112 homolog (yeast)	Gerstberger et al.
976	PHAX	phosphorylated adaptor for RNA export	Gerstberger et al.
977	PHF5A	PHD finger protein 5A	Castello et al.;Gerstberger et al.
978	PHF6	PHD finger protein 6	Castello et al.
979	PHRF1	PHD and ring finger domains 1	Gerstberger et al.
980	PIH1D1	PIH1 domain containing 1	Gerstberger et al.
981	PIH1D2	PIH1 domain containing 2	Gerstberger et al.
982	PIH1D3	PIH1 domain containing 3	Gerstberger et al.
983	PIN4	protein (peptidylprolyl cis/trans isomerase) NIMA-interacting, 4 (parvulin)	Gerstberger et al.
984	PINX1	PIN2/TERF1 interacting, telomerase inhibitor 1	Gerstberger et al.
985	PIWIL1	piwi-like RNA-mediated gene silencing 1	Gerstberger et al.
986	PIWIL2	piwi-like RNA-mediated gene silencing 2	Gerstberger et al.
987	PIWIL3	piwi-like RNA-mediated gene silencing 3	Gerstberger et al.
988	PIWIL4	piwi-like RNA-mediated gene silencing 4	Gerstberger et al.
989	PKM	pyruvate kinase, muscle	Castello et al.
990	PKN2	protein kinase N2	Castello et al.
991	PLD6	phospholipase D family, member 6	Gerstberger et al.
992	PLEC	plectin	Castello et al.
993	PLRG1	pleiotropic regulator 1	Gerstberger et al.
994	PNLDC1	poly(A)-specific ribonuclease (PARN)-like domain containing 1	Gerstberger et al.
995	PNN	pinin, desmosome associated protein	Castello et al.;Gerstberger et al.
996	PNO1	partner of NOB1 homolog (S. cerevisiae)	Gerstberger et al.
997	PNPT1	polyribonucleotide nucleotidyltransferase 1	Gerstberger et al.
998	PNRC2	proline-rich nuclear receptor coactivator 2	Gerstberger et al.
999	POLDIP3	polymerase (DNA-directed), delta interacting protein 3	Castello et al.;Gerstberger et al.
1000	POLR1E	polymerase (RNA) I polypeptide E, 53kDa	Gerstberger et al.
1001	POLR2A	polymerase (RNA) II (DNA directed) polypeptide A, 220kDa	Castello et al.;Gerstberger et al.
1002	POLR2B	polymerase (RNA) II (DNA directed) polypeptide B, 140kDa	Castello et al.;Gerstberger et al.
1003	POLR2D	polymerase (RNA) II (DNA directed) polypeptide D	Gerstberger et al.
1004	POLR2E	polymerase (RNA) II (DNA directed) polypeptide E, 25kDa	Gerstberger et al.
1005	POLR2F	polymerase (RNA) II (DNA directed) polypeptide F	Gerstberger et al.
1006	POLR2G	polymerase (RNA) II (DNA directed) polypeptide G	Gerstberger et al.
1007	POLR2H	polymerase (RNA) II (DNA directed) polypeptide H	Gerstberger et al.
1008	POLR2I	polymerase (RNA) II (DNA directed) polypeptide I, 14.5kDa	Gerstberger et al.
1009	POLR2J	polymerase (RNA) II (DNA directed) polypeptide J, 13.3kDa	Gerstberger et al.
1010	POLR2J2	polymerase (RNA) II (DNA directed) polypeptide J2	Gerstberger et al.
1011	POLR2J3	polymerase (RNA) II (DNA directed) polypeptide J3	Gerstberger et al.
1012	POLR2K	polymerase (RNA) II (DNA directed) polypeptide K, 7.0kDa	Gerstberger et al.
1013	POLR2L	polymerase (RNA) II (DNA directed) polypeptide L, 7.6kDa	Gerstberger et al.
1014	POLRMT	polymerase (RNA) mitochondrial (DNA directed)	Castello et al.;Gerstberger et al.
1015	POP1	processing of precursor 1, ribonuclease P/MRP subunit (S. cerevisiae)	Castello et al.;Gerstberger et al.
1016	POP4	processing of precursor 4, ribonuclease P/MRP subunit (S. cerevisiae)	Gerstberger et al.
1017	POP5	processing of precursor 5, ribonuclease P/MRP subunit (S. cerevisiae)	Gerstberger et al.
1018	POP7	processing of precursor 7, ribonuclease P/MRP subunit (S. cerevisiae)	Gerstberger et al.
1019	POU5F1	POU class 5 homeobox 1	Castello et al.
1020	PPAN	peter pan homolog (Drosophila)	Castello et al.;Gerstberger et al.
1021	PPARGC1A	peroxisome proliferator-activated receptor gamma, coactivator 1 alpha	Gerstberger et al.
1022	PPARGC1B	peroxisome proliferator-activated receptor gamma, coactivator 1 beta	Gerstberger et al.
1023	PPHLN1	periphilin 1	Castello et al.
1024	PPIA	peptidylprolyl isomerase A (cyclophilin A)	Castello et al.
1025	PPIB	peptidylprolyl isomerase B (cyclophilin B)	Castello et al.
1026	PPIE	peptidylprolyl isomerase E (cyclophilin E)	Castello et al.;Gerstberger et al.
1027	PPIG	peptidylprolyl isomerase G (cyclophilin G)	Castello et al.
1028	PPIH	peptidylprolyl isomerase H (cyclophilin H)	Gerstberger et al.
1029	PPIL3	peptidylprolyl isomerase (cyclophilin)-like 3	Gerstberger et al.
1030	PPIL4	peptidylprolyl isomerase (cyclophilin)-like 4	Castello et al.;Gerstberger et al.
1031	PPP1R10	protein phosphatase 1, regulatory subunit 10	Gerstberger et al.
1032	PPP1R8	protein phosphatase 1, regulatory subunit 8	Gerstberger et al.
1033	PPRC1	peroxisome proliferator-activated receptor gamma, coactivator-related 1	Castello et al.;Gerstberger et al.
1034	PPWD1	peptidylprolyl isomerase domain and WD repeat containing 1	Gerstberger et al.
1035	PQBP1	polyglutamine binding protein 1	Gerstberger et al.
1036	PRDX1	peroxiredoxin 1	Castello et al.;Gerstberger et al.
1037	PRIM1	primase, DNA, polypeptide 1 (49kDa)	Gerstberger et al.
1038	PRKDC	protein kinase, DNA-activated, catalytic polypeptide	Castello et al.;Gerstberger et al.
1039	PRKRA	protein kinase, interferon-inducible double stranded RNA dependent activator	Gerstberger et al.
1040	PRPF18	pre-mRNA processing factor 18	Gerstberger et al.
1041	PRPF19	pre-mRNA processing factor 19	Gerstberger et al.
1042	PRPF3	pre-mRNA processing factor 3	Gerstberger et al.
1043	PRPF31	pre-mRNA processing factor 31	Castello et al.;Gerstberger et al.
1044	PRPF38A	pre-mRNA processing factor 38A	Gerstberger et al.
1045	PRPF38B	pre-mRNA processing factor 38B	Castello et al.;Gerstberger et al.
1046	PRPF39	pre-mRNA processing factor 39	Gerstberger et al.
1047	PRPF4	pre-mRNA processing factor 4	Gerstberger et al.
1048	PRPF40A	PRP40 pre-mRNA processing factor 40 homolog A (S. cerevisiae)	Gerstberger et al.
1049	PRPF40B	PRP40 pre-mRNA processing factor 40 homolog B (S. cerevisiae)	Gerstberger et al.
1050	PRPF4B	pre-mRNA processing factor 4B	Gerstberger et al.
1051	PRPF6	pre-mRNA processing factor 6	Castello et al.;Gerstberger et al.
1052	PRPF8	pre-mRNA processing factor 8	Castello et al.;Gerstberger et al.
1053	PRR3	proline rich 3	Castello et al.;Gerstberger et al.
1054	PRRC2A	proline-rich coiled-coil 2A	Castello et al.
1055	PRRC2B	proline-rich coiled-coil 2B	Castello et al.
1056	PRRC2C	proline-rich coiled-coil 2C	Castello et al.
1057	PSIP1	PC4 and SFRS1 interacting protein 1	Castello et al.;Gerstberger et al.
1058	PSMA1	proteasome (prosome, macropain) subunit, alpha type, 1	Gerstberger et al.
1059	PSMA6	proteasome (prosome, macropain) subunit, alpha type, 6	Gerstberger et al.
1060	PSMC1	proteasome (prosome, macropain) 26S subunit, ATPase, 1	Castello et al.
1061	PSMD4	proteasome (prosome, macropain) 26S subunit, non-ATPase, 4	Castello et al.
1062	PSPC1	paraspeckle component 1	Castello et al.;Gerstberger et al.
1063	PSTK	phosphoseryl-tRNA kinase	Gerstberger et al.
1064	PTBP1	polypyrimidine tract binding protein 1	Castello et al.;Gerstberger et al.
1065	PTBP2	polypyrimidine tract binding protein 2	Castello et al.;Gerstberger et al.
1066	PTBP3	polypyrimidine tract binding protein 3	Castello et al.;Gerstberger et al.
1067	PTCD1	pentatricopeptide repeat domain 1	Castello et al.;Gerstberger et al.
1068	PTCD2	pentatricopeptide repeat domain 2	Castello et al.;Gerstberger et al.
1069	PTCD3	pentatricopeptide repeat domain 3	Castello et al.;Gerstberger et al.
1070	PTGES3	prostaglandin E synthase 3 (cytosolic)	Gerstberger et al.
1071	PTGES3L-AARSD1	PTGES3L-AARSD1 readthrough	Gerstberger et al.
1072	PTPN1	protein tyrosine phosphatase, non-receptor type 1	Castello et al.
1073	PTRF	polymerase I and transcript release factor	Castello et al.;Gerstberger et al.
1074	PTRH1	peptidyl-tRNA hydrolase 1 homolog (S. cerevisiae)	Castello et al.;Gerstberger et al.
1075	PTRH2	peptidyl-tRNA hydrolase 2	Gerstberger et al.
1076	PTRHD1	peptidyl-tRNA hydrolase domain containing 1	Gerstberger et al.
1077	PUF60	poly-U binding splicing factor 60KDa	Castello et al.;Gerstberger et al.
1078	PUM1	pumilio RNA-binding family member 1	Castello et al.;Gerstberger et al.
1079	PUM2	pumilio RNA-binding family member 2	Castello et al.;Gerstberger et al.
1080	PURA	purine-rich element binding protein A	Castello et al.;Gerstberger et al.
1081	PURB	purine-rich element binding protein B	Castello et al.;Gerstberger et al.
1082	PURG	purine-rich element binding protein G	Gerstberger et al.
1083	PUS1	pseudouridylate synthase 1	Castello et al.;Gerstberger et al.
1084	PUS10	pseudouridylate synthase 10	Gerstberger et al.
1085	PUS3	pseudouridylate synthase 3	Gerstberger et al.
1086	PUS7	pseudouridylate synthase 7 homolog (S. cerevisiae)	Castello et al.;Gerstberger et al.
1087	PUS7L	pseudouridylate synthase 7 homolog (S. cerevisiae)-like	Gerstberger et al.
1088	PUSL1	pseudouridylate synthase-like 1	Gerstberger et al.
1089	PWP2	PWP2 periodic tryptophan protein homolog (yeast)	Castello et al.;Gerstberger et al.
1090	QARS	glutaminyl-tRNA synthetase	Gerstberger et al.
1091	QKI	QKI, KH domain containing, RNA binding	Gerstberger et al.
1092	QRSL1	glutaminyl-tRNA synthase (glutamine-hydrolyzing)-like 1	Gerstberger et al.
1093	QTRT1	queuine tRNA-ribosyltransferase 1	Gerstberger et al.
1094	QTRTD1	queuine tRNA-ribosyltransferase domain containing 1	Gerstberger et al.
1095	R3HCC1	R3H domain and coiled-coil containing 1	Gerstberger et al.
1096	R3HCC1L	R3H domain and coiled-coil containing 1-like	Gerstberger et al.
1097	R3HDM1	R3H domain containing 1	Castello et al.;Gerstberger et al.
1098	R3HDM2	R3H domain containing 2	Castello et al.;Gerstberger et al.
1099	RAE1	ribonucleic acid export 1	Gerstberger et al.
1100	RALY	RALY heterogeneous nuclear ribonucleoprotein	Castello et al.;Gerstberger et al.
1101	RALYL	RALY RNA binding protein-like	Castello et al.;Gerstberger et al.
1102	RAN	RAN, member RAS oncogene family	Castello et al.;Gerstberger et al.
1103	RANBP17	RAN binding protein 17	Gerstberger et al.
1104	RANBP2	RAN binding protein 2	Gerstberger et al.
1105	RANBP6	RAN binding protein 6	Gerstberger et al.
1106	RARS	arginyl-tRNA synthetase	Gerstberger et al.
1107	RARS2	arginyl-tRNA synthetase 2, mitochondrial	Gerstberger et al.
1108	RAVER1	ribonucleoprotein, PTB-binding 1	Castello et al.;Gerstberger et al.
1109	RAVER2	ribonucleoprotein, PTB-binding 2	Castello et al.;Gerstberger et al.
1110	RBBP6	retinoblastoma binding protein 6	Gerstberger et al.
1111	RBFOX1	RNA binding protein, fox-1 homolog (C. elegans) 1	Gerstberger et al.
1112	RBFOX2	RNA binding protein, fox-1 homolog (C. elegans) 2	Castello et al.;Gerstberger et al.
1113	RBFOX3	RNA binding protein, fox-1 homolog (C. elegans) 3	Gerstberger et al.
1114	RBM10	RNA binding motif protein 10	Castello et al.;Gerstberger et al.
1115	RBM11	RNA binding motif protein 11	Gerstberger et al.
1116	RBM12	RNA binding motif protein 12	Castello et al.;Gerstberger et al.
1117	RBM12B	RNA binding motif protein 12B	Castello et al.;Gerstberger et al.
1118	RBM14	RNA binding motif protein 14	Castello et al.;Gerstberger et al.
1119	RBM15	RNA binding motif protein 15	Castello et al.;Gerstberger et al.
1120	RBM15B	RNA binding motif protein 15B	Castello et al.;Gerstberger et al.
1121	RBM17	RNA binding motif protein 17	Gerstberger et al.
1122	RBM18	RNA binding motif protein 18	Gerstberger et al.
1123	RBM19	RNA binding motif protein 19	Castello et al.;Gerstberger et al.
1124	RBM20	RNA binding motif protein 20	Gerstberger et al.
1125	RBM22	RNA binding motif protein 22	Castello et al.;Gerstberger et al.
1126	RBM23	RNA binding motif protein 23	Gerstberger et al.
1127	RBM24	RNA binding motif protein 24	Gerstberger et al.
1128	RBM25	RNA binding motif protein 25	Castello et al.;Gerstberger et al.
1129	RBM26	RNA binding motif protein 26	Castello et al.;Gerstberger et al.
1130	RBM27	RNA binding motif protein 27	Castello et al.;Gerstberger et al.
1131	RBM28	RNA binding motif protein 28	Castello et al.;Gerstberger et al.
1132	RBM3	RNA binding motif (RNP1, RRM) protein 3	Castello et al.;Gerstberger et al.
1133	RBM33	RNA binding motif protein 33	Castello et al.;Gerstberger et al.
1134	RBM34	RNA binding motif protein 34	Castello et al.;Gerstberger et al.
1135	RBM38	RNA binding motif protein 38	Castello et al.;Gerstberger et al.
1136	RBM39	RNA binding motif protein 39	Castello et al.;Gerstberger et al.
1137	RBM4	RNA binding motif protein 4	Castello et al.;Gerstberger et al.
1138	RBM41	RNA binding motif protein 41	Gerstberger et al.
1139	RBM42	RNA binding motif protein 42	Castello et al.;Gerstberger et al.
1140	RBM43	RNA binding motif protein 43	Gerstberger et al.
1141	RBM44	RNA binding motif protein 44	Gerstberger et al.
1142	RBM45	RNA binding motif protein 45	Castello et al.;Gerstberger et al.
1143	RBM46	RNA binding motif protein 46	Gerstberger et al.
1144	RBM47	RNA binding motif protein 47	Castello et al.;Gerstberger et al.
1145	RBM48	RNA binding motif protein 48	Gerstberger et al.
1146	RBM4B	RNA binding motif protein 4B	Castello et al.;Gerstberger et al.
1147	RBM5	RNA binding motif protein 5	Gerstberger et al.
1148	RBM6	RNA binding motif protein 6	Castello et al.;Gerstberger et al.
1149	RBM7	RNA binding motif protein 7	Castello et al.;Gerstberger et al.
1150	RBM8A	RNA binding motif protein 8A	Gerstberger et al.
1151	RBMS1	RNA binding motif, single stranded interacting protein 1	Castello et al.;Gerstberger et al.
1152	RBMS2	RNA binding motif, single stranded interacting protein 2	Castello et al.;Gerstberger et al.
1153	RBMS3	RNA binding motif, single stranded interacting protein 3	Gerstberger et al.
1154	RBMX	RNA binding motif protein, X-linked	Castello et al.;Gerstberger et al.
1155	RBMX2	RNA binding motif protein, X-linked 2	Castello et al.;Gerstberger et al.
1156	RBMXL1	RNA binding motif protein, X-linked-like 1	Gerstberger et al.
1157	RBMXL2	RNA binding motif protein, X-linked-like 2	Gerstberger et al.
1158	RBMXL3	RNA binding motif protein, X-linked-like 3	Gerstberger et al.
1159	RBMY1A1	RNA binding motif protein, Y-linked, family 1, member A1	Gerstberger et al.
1160	RBMY1B	RNA binding motif protein, Y-linked, family 1, member B	Gerstberger et al.
1161	RBMY1D	RNA binding motif protein, Y-linked, family 1, member D	Gerstberger et al.
1162	RBMY1E	RNA binding motif protein, Y-linked, family 1, member E	Gerstberger et al.
1163	RBMY1F	RNA binding motif protein, Y-linked, family 1, member F	Gerstberger et al.
1164	RBMY1J	RNA binding motif protein, Y-linked, family 1, member J	Gerstberger et al.
1165	RBPMS	RNA binding protein with multiple splicing	Castello et al.;Gerstberger et al.
1166	RBPMS2	RNA binding protein with multiple splicing 2	Gerstberger et al.
1167	RC3H1	ring finger and CCCH-type domains 1	Castello et al.;Gerstberger et al.
1168	RC3H2	ring finger and CCCH-type domains 2	Castello et al.;Gerstberger et al.
1169	RCC2	regulator of chromosome condensation 2	Castello et al.
1170	RCL1	RNA terminal phosphate cyclase-like 1	Gerstberger et al.
1171	RDM1	RAD52 motif 1	Gerstberger et al.
1172	RDX	radixin	Castello et al.
1173	REPIN1	replication initiator 1	Castello et al.;Gerstberger et al.
1174	REXO1	REX1, RNA exonuclease 1 homolog (S. cerevisiae)	Gerstberger et al.
1175	REXO2	RNA exonuclease 2	Gerstberger et al.
1176	REXO4	REX4, RNA exonuclease 4 homolog (S. cerevisiae)	Castello et al.;Gerstberger et al.
1177	RIMS1	regulating synaptic membrane exocytosis 1	Castello et al.
1178	RIOK1	RIO kinase 1	Gerstberger et al.
1179	RIOK2	RIO kinase 2	Gerstberger et al.
1180	RIOK3	RIO kinase 3	Gerstberger et al.
1181	RNASE1	ribonuclease, RNase A family, 1 (pancreatic)	Gerstberger et al.
1182	RNASE10	ribonuclease, RNase A family, 10 (non-active)	Gerstberger et al.
1183	RNASE11	ribonuclease, RNase A family, 11 (non-active)	Gerstberger et al.
1184	RNASE12	ribonuclease, RNase A family, 12 (non-active)	Gerstberger et al.
1185	RNASE13	ribonuclease, RNase A family, 13 (non-active)	Gerstberger et al.
1186	RNASE2	ribonuclease, RNase A family, 2 (liver, eosinophil-derived neurotoxin)	Gerstberger et al.
1187	RNASE3	ribonuclease, RNase A family, 3	Gerstberger et al.
1188	RNASE4	ribonuclease, RNase A family, 4	Gerstberger et al.
1189	RNASE6	ribonuclease, RNase A family, k6	Gerstberger et al.
1190	RNASE7	ribonuclease, RNase A family, 7	Gerstberger et al.
1191	RNASE8	ribonuclease, RNase A family, 8	Gerstberger et al.
1192	RNASE9	ribonuclease, RNase A family, 9 (non-active)	Gerstberger et al.
1193	RNASEH1	ribonuclease H1	Gerstberger et al.
1194	RNASEH2A	ribonuclease H2, subunit A	Gerstberger et al.
1195	RNASEH2B	ribonuclease H2, subunit B	Gerstberger et al.
1196	RNASEH2C	ribonuclease H2, subunit C	Gerstberger et al.
1197	RNASEK	ribonuclease, RNase K	Gerstberger et al.
1198	RNASEL	ribonuclease L (2',5'-oligoisoadenylate synthetase-dependent)	Gerstberger et al.
1199	RNASET2	ribonuclease T2	Gerstberger et al.
1200	RNF113A	ring finger protein 113A	Gerstberger et al.
1201	RNF113B	ring finger protein 113B	Gerstberger et al.
1202	RNF17	ring finger protein 17	Gerstberger et al.
1203	RNGTT	RNA guanylyltransferase and 5'-phosphatase	Gerstberger et al.
1204	RNH1	ribonuclease/angiogenin inhibitor 1	Gerstberger et al.
1205	RNMT	RNA (guanine-7-) methyltransferase	Gerstberger et al.
1206	RNMTL1	RNA methyltransferase like 1	Castello et al.;Gerstberger et al.
1207	RNPC3	RNA-binding region (RNP1, RRM) containing 3	Gerstberger et al.
1208	RNPS1	RNA binding protein S1, serine-rich domain	Castello et al.;Gerstberger et al.
1209	RP9	retinitis pigmentosa 9 (autosomal dominant)	Gerstberger et al.
1210	RPF1	ribosome production factor 1 homolog (S. cerevisiae)	Gerstberger et al.
1211	RPF2	ribosome production factor 2 homolog (S. cerevisiae)	Castello et al.;Gerstberger et al.
1212	RPGR	retinitis pigmentosa GTPase regulator	Castello et al.
1213	RPL10	ribosomal protein L10	Castello et al.;Gerstberger et al.
1214	RPL10A	ribosomal protein L10a	Castello et al.;Gerstberger et al.
1215	RPL10L	ribosomal protein L10-like	Gerstberger et al.
1216	RPL11	ribosomal protein L11	Gerstberger et al.
1217	RPL12	ribosomal protein L12	Gerstberger et al.
1218	RPL13	ribosomal protein L13	Castello et al.;Gerstberger et al.
1219	RPL13A	ribosomal protein L13a	Castello et al.;Gerstberger et al.
1220	RPL14	ribosomal protein L14	Castello et al.;Gerstberger et al.
1221	RPL15	ribosomal protein L15	Castello et al.;Gerstberger et al.
1222	RPL17	ribosomal protein L17	Castello et al.;Gerstberger et al.
1223	RPL18	ribosomal protein L18	Gerstberger et al.
1224	RPL18A	ribosomal protein L18a	Castello et al.;Gerstberger et al.
1225	RPL19	ribosomal protein L19	Castello et al.;Gerstberger et al.
1226	RPL21	ribosomal protein L21	Castello et al.;Gerstberger et al.
1227	RPL22	ribosomal protein L22	Castello et al.;Gerstberger et al.
1228	RPL22L1	ribosomal protein L22-like 1	Gerstberger et al.
1229	RPL23	ribosomal protein L23	Castello et al.;Gerstberger et al.
1230	RPL23A	ribosomal protein L23a	Castello et al.;Gerstberger et al.
1231	RPL24	ribosomal protein L24	Castello et al.;Gerstberger et al.
1232	RPL26	ribosomal protein L26	Gerstberger et al.
1233	RPL26L1	ribosomal protein L26-like 1	Gerstberger et al.
1234	RPL27	ribosomal protein L27	Castello et al.;Gerstberger et al.
1235	RPL27A	ribosomal protein L27a	Gerstberger et al.
1236	RPL28	ribosomal protein L28	Castello et al.;Gerstberger et al.
1237	RPL29	ribosomal protein L29	Castello et al.;Gerstberger et al.
1238	RPL3	ribosomal protein L3	Castello et al.;Gerstberger et al.
1239	RPL30	ribosomal protein L30	Castello et al.;Gerstberger et al.
1240	RPL31	ribosomal protein L31	Castello et al.;Gerstberger et al.
1241	RPL32	ribosomal protein L32	Castello et al.;Gerstberger et al.
1242	RPL34	ribosomal protein L34	Gerstberger et al.
1243	RPL35	ribosomal protein L35	Castello et al.;Gerstberger et al.
1244	RPL35A	ribosomal protein L35a	Castello et al.;Gerstberger et al.
1245	RPL36	ribosomal protein L36	Castello et al.;Gerstberger et al.
1246	RPL36A	ribosomal protein L36a	Gerstberger et al.
1247	RPL36AL	ribosomal protein L36a-like	Gerstberger et al.
1248	RPL37	ribosomal protein L37	Gerstberger et al.
1249	RPL37A	ribosomal protein L37a	Gerstberger et al.
1250	RPL38	ribosomal protein L38	Gerstberger et al.
1251	RPL39	ribosomal protein L39	Gerstberger et al.
1252	RPL39L	ribosomal protein L39-like	Gerstberger et al.
1253	RPL3L	ribosomal protein L3-like	Gerstberger et al.
1254	RPL4	ribosomal protein L4	Castello et al.;Gerstberger et al.
1255	RPL41	ribosomal protein L41	Gerstberger et al.
1256	RPL5	ribosomal protein L5	Castello et al.;Gerstberger et al.
1257	RPL6	ribosomal protein L6	Castello et al.;Gerstberger et al.
1258	RPL7	ribosomal protein L7	Castello et al.;Gerstberger et al.
1259	RPL7A	ribosomal protein L7a	Castello et al.;Gerstberger et al.
1260	RPL7L1	ribosomal protein L7-like 1	Castello et al.;Gerstberger et al.
1261	RPL8	ribosomal protein L8	Castello et al.;Gerstberger et al.
1262	RPL9	ribosomal protein L9	Gerstberger et al.
1263	RPLP0	ribosomal protein, large, P0	Castello et al.;Gerstberger et al.
1264	RPLP1	ribosomal protein, large, P1	Gerstberger et al.
1265	RPLP2	ribosomal protein, large, P2	Gerstberger et al.
1266	RPN1	ribophorin I	Castello et al.
1267	RPP14	ribonuclease P/MRP 14kDa subunit	Gerstberger et al.
1268	RPP21	ribonuclease P/MRP 21kDa subunit	Gerstberger et al.
1269	RPP25	ribonuclease P/MRP 25kDa subunit	Castello et al.;Gerstberger et al.
1270	RPP25L	ribonuclease P/MRP 25kDa subunit-like	Gerstberger et al.
1271	RPP30	ribonuclease P/MRP 30kDa subunit	Castello et al.;Gerstberger et al.
1272	RPP38	ribonuclease P/MRP 38kDa subunit	Gerstberger et al.
1273	RPP40	ribonuclease P/MRP 40kDa subunit	Gerstberger et al.
1274	RPS10	ribosomal protein S10	Castello et al.;Gerstberger et al.
1275	RPS11	ribosomal protein S11	Castello et al.;Gerstberger et al.
1276	RPS12	ribosomal protein S12	Castello et al.;Gerstberger et al.
1277	RPS13	ribosomal protein S13	Gerstberger et al.
1278	RPS14	ribosomal protein S14	Gerstberger et al.
1279	RPS15	ribosomal protein S15	Castello et al.;Gerstberger et al.
1280	RPS15A	ribosomal protein S15a	Castello et al.;Gerstberger et al.
1281	RPS16	ribosomal protein S16	Gerstberger et al.
1282	RPS17	ribosomal protein S17	Gerstberger et al.
1283	RPS17L	ribosomal protein S17-like	Castello et al.;Gerstberger et al.
1284	RPS18	ribosomal protein S18	Gerstberger et al.
1285	RPS19	ribosomal protein S19	Gerstberger et al.
1286	RPS19BP1	ribosomal protein S19 binding protein 1	Castello et al.;Gerstberger et al.
1287	RPS2	ribosomal protein S2	Castello et al.;Gerstberger et al.
1288	RPS20	ribosomal protein S20	Castello et al.;Gerstberger et al.
1289	RPS21	ribosomal protein S21	Castello et al.;Gerstberger et al.
1290	RPS23	ribosomal protein S23	Gerstberger et al.
1291	RPS24	ribosomal protein S24	Castello et al.;Gerstberger et al.
1292	RPS25	ribosomal protein S25	Gerstberger et al.
1293	RPS26	ribosomal protein S26	Castello et al.;Gerstberger et al.
1294	RPS27	ribosomal protein S27	Gerstberger et al.
1295	RPS27A	ribosomal protein S27a	Castello et al.;Gerstberger et al.
1296	RPS27L	ribosomal protein S27-like	Gerstberger et al.
1297	RPS28	ribosomal protein S28	Castello et al.;Gerstberger et al.
1298	RPS29	ribosomal protein S29	Gerstberger et al.
1299	RPS3	ribosomal protein S3	Castello et al.;Gerstberger et al.
1300	RPS3A	ribosomal protein S3A	Castello et al.;Gerstberger et al.
1301	RPS4X	ribosomal protein S4, X-linked	Castello et al.;Gerstberger et al.
1302	RPS4Y1	ribosomal protein S4, Y-linked 1	Gerstberger et al.
1303	RPS4Y2	ribosomal protein S4, Y-linked 2	Gerstberger et al.
1304	RPS5	ribosomal protein S5	Castello et al.;Gerstberger et al.
1305	RPS6	ribosomal protein S6	Castello et al.;Gerstberger et al.
1306	RPS7	ribosomal protein S7	Castello et al.;Gerstberger et al.
1307	RPS8	ribosomal protein S8	Castello et al.;Gerstberger et al.
1308	RPS9	ribosomal protein S9	Castello et al.;Gerstberger et al.
1309	RPSA	ribosomal protein SA	Gerstberger et al.
1310	RPUSD1	RNA pseudouridylate synthase domain containing 1	Gerstberger et al.
1311	RPUSD2	RNA pseudouridylate synthase domain containing 2	Castello et al.;Gerstberger et al.
1312	RPUSD3	RNA pseudouridylate synthase domain containing 3	Castello et al.;Gerstberger et al.
1313	RPUSD4	RNA pseudouridylate synthase domain containing 4	Castello et al.;Gerstberger et al.
1314	RQCD1	RCD1 required for cell differentiation1 homolog (S. pombe)	Gerstberger et al.
1315	RRBP1	ribosome binding protein 1	Gerstberger et al.
1316	RRNAD1	ribosomal RNA adenine dimethylase domain containing 1	Gerstberger et al.
1317	RRP1	ribosomal RNA processing 1	Castello et al.;Gerstberger et al.
1318	RRP12	ribosomal RNA processing 12 homolog (S. cerevisiae)	Castello et al.;Gerstberger et al.
1319	RRP15	ribosomal RNA processing 15 homolog (S. cerevisiae)	Gerstberger et al.
1320	RRP1B	ribosomal RNA processing 1B	Castello et al.;Gerstberger et al.
1321	RRP36	ribosomal RNA processing 36 homolog (S. cerevisiae)	Castello et al.;Gerstberger et al.
1322	RRP7A	ribosomal RNA processing 7 homolog A (S. cerevisiae)	Castello et al.;Gerstberger et al.
1323	RRP8	ribosomal RNA processing 8, methyltransferase, homolog (yeast)	Castello et al.;Gerstberger et al.
1324	RRP9	ribosomal RNA processing 9, small subunit (SSU) processome component, homolog (yeast)	Castello et al.;Gerstberger et al.
1325	RRS1	RRS1 ribosome biogenesis regulator homolog (S. cerevisiae)	Castello et al.;Gerstberger et al.
1326	RSL1D1	ribosomal L1 domain containing 1	Castello et al.;Gerstberger et al.
1327	RSL24D1	ribosomal L24 domain containing 1	Gerstberger et al.
1328	RSRC1	arginine/serine-rich coiled-coil 1	Gerstberger et al.
1329	RTCA	RNA 3'-terminal phosphate cyclase	Castello et al.;Gerstberger et al.
1330	RTCB	RNA 2',3'-cyclic phosphate and 5'-OH ligase	Castello et al.;Gerstberger et al.
1331	RTF1	Rtf1, Paf1/RNA polymerase II complex component, homolog (S. cerevisiae)	Castello et al.;Gerstberger et al.
1332	RTN4	reticulon 4	Castello et al.
1333	RUVBL1	RuvB-like AAA ATPase 1	Gerstberger et al.
1334	RUVBL2	RuvB-like AAA ATPase 2	Gerstberger et al.
1335	S100A16	S100 calcium binding protein A16	Castello et al.
1336	S100A4	S100 calcium binding protein A4	Castello et al.
1337	SAFB	scaffold attachment factor B	Castello et al.;Gerstberger et al.
1338	SAFB2	scaffold attachment factor B2	Castello et al.;Gerstberger et al.
1339	SAMD4A	sterile alpha motif domain containing 4A	Castello et al.;Gerstberger et al.
1340	SAMD4B	sterile alpha motif domain containing 4B	Gerstberger et al.
1341	SAMHD1	SAM domain and HD domain 1	Gerstberger et al.
1342	SAMSN1	SAM domain, SH3 domain and nuclear localization signals 1	Castello et al.
1343	SAP18	Sin3A-associated protein, 18kDa	Gerstberger et al.
1344	SARNP	SAP domain containing ribonucleoprotein	Castello et al.;Gerstberger et al.
1345	SARS	seryl-tRNA synthetase	Gerstberger et al.
1346	SARS2	seryl-tRNA synthetase 2, mitochondrial	Gerstberger et al.
1347	SART1	squamous cell carcinoma antigen recognized by T cells	Castello et al.;Gerstberger et al.
1348	SART3	squamous cell carcinoma antigen recognized by T cells 3	Castello et al.;Gerstberger et al.
1349	SBDS	Shwachman-Bodian-Diamond syndrome	Castello et al.;Gerstberger et al.
1350	SCAF1	SR-related CTD-associated factor 1	Gerstberger et al.
1351	SCAF11	SR-related CTD-associated factor 11	Castello et al.;Gerstberger et al.
1352	SCAF4	SR-related CTD-associated factor 4	Gerstberger et al.
1353	SCAF8	SR-related CTD-associated factor 8	Gerstberger et al.
1354	SCG3	secretogranin III	Castello et al.
1355	SEC23IP	SEC23 interacting protein	Castello et al.
1356	SEC61B	Sec61 beta subunit	Castello et al.
1357	SEC63	SEC63 homolog (S. cerevisiae)	Castello et al.
1358	SECISBP2	SECIS binding protein 2	Castello et al.;Gerstberger et al.
1359	SECISBP2L	SECIS binding protein 2-like	Castello et al.;Gerstberger et al.
1360	SEPSECS	Sep (O-phosphoserine) tRNA:Sec (selenocysteine) tRNA synthase	Gerstberger et al.
1361	SERBP1	SERPINE1 mRNA binding protein 1	Castello et al.;Gerstberger et al.
1362	SERPINH1	serpin peptidase inhibitor, clade H (heat shock protein 47), member 1, (collagen binding protein 1)	Castello et al.
1363	SETD1A	SET domain containing 1A	Gerstberger et al.
1364	SETD1B	SET domain containing 1B	Gerstberger et al.
1365	SETD7	SET domain containing (lysine methyltransferase) 7	Gerstberger et al.
1366	SETX	senataxin	Gerstberger et al.
1367	SF1	splicing factor 1	Castello et al.;Gerstberger et al.
1368	SF3A1	splicing factor 3a, subunit 1, 120kDa	Castello et al.;Gerstberger et al.
1369	SF3A2	splicing factor 3a, subunit 2, 66kDa	Castello et al.;Gerstberger et al.
1370	SF3A3	splicing factor 3a, subunit 3, 60kDa	Castello et al.;Gerstberger et al.
1371	SF3B1	splicing factor 3b, subunit 1, 155kDa	Castello et al.;Gerstberger et al.
1372	SF3B14		Castello et al.;Gerstberger et al.
1373	SF3B2	splicing factor 3b, subunit 2, 145kDa	Castello et al.;Gerstberger et al.
1374	SF3B3	splicing factor 3b, subunit 3, 130kDa	Gerstberger et al.
1375	SF3B4	splicing factor 3b, subunit 4, 49kDa	Castello et al.;Gerstberger et al.
1376	SF3B5	splicing factor 3b, subunit 5, 10kDa	Gerstberger et al.
1377	SFPQ	splicing factor proline/glutamine-rich	Castello et al.;Gerstberger et al.
1378	SFSWAP	splicing factor, suppressor of white-apricot homolog (Drosophila)	Gerstberger et al.
1379	SHQ1	SHQ1, H/ACA ribonucleoprotein assembly factor	Gerstberger et al.
1380	SIDT1	SID1 transmembrane family, member 1	Gerstberger et al.
1381	SIDT2	SID1 transmembrane family, member 2	Gerstberger et al.
1382	SKIV2L	superkiller viralicidic activity 2-like (S. cerevisiae)	Gerstberger et al.
1383	SKIV2L2	superkiller viralicidic activity 2-like 2 (S. cerevisiae)	Castello et al.;Gerstberger et al.
1384	SLBP	stem-loop binding protein	Castello et al.;Gerstberger et al.
1385	SLC16A3	solute carrier family 16 (monocarboxylate transporter), member 3	Castello et al.
1386	SLC25A5	solute carrier family 25 (mitochondrial carrier; adenine nucleotide translocator), member 5	Castello et al.
1387	SLC3A2	solute carrier family 3 (amino acid transporter heavy chain), member 2	Castello et al.
1388	SLC4A1AP	solute carrier family 4 (anion exchanger), member 1, adaptor protein	Gerstberger et al.
1389	SLIRP	SRA stem-loop interacting RNA binding protein	Castello et al.;Gerstberger et al.
1390	SLTM	SAFB-like, transcription modulator	Castello et al.;Gerstberger et al.
1391	SLU7	SLU7 splicing factor homolog (S. cerevisiae)	Gerstberger et al.
1392	SMAD1	SMAD family member 1	Gerstberger et al.
1393	SMAD2	SMAD family member 2	Gerstberger et al.
1394	SMAD3	SMAD family member 3	Gerstberger et al.
1395	SMAD4	SMAD family member 4	Gerstberger et al.
1396	SMAD5	SMAD family member 5	Gerstberger et al.
1397	SMAD6	SMAD family member 6	Gerstberger et al.
1398	SMAD7	SMAD family member 7	Gerstberger et al.
1399	SMAD9	SMAD family member 9	Gerstberger et al.
1400	SMG1	SMG1 phosphatidylinositol 3-kinase-related kinase	Gerstberger et al.
1401	SMG5	SMG5 nonsense mediated mRNA decay factor	Gerstberger et al.
1402	SMG6	SMG6 nonsense mediated mRNA decay factor	Gerstberger et al.
1403	SMG7	SMG7 nonsense mediated mRNA decay factor	Gerstberger et al.
1404	SMG8	SMG8 nonsense mediated mRNA decay factor	Gerstberger et al.
1405	SMG9	SMG9 nonsense mediated mRNA decay factor	Gerstberger et al.
1406	SMN1	survival of motor neuron 1, telomeric	Gerstberger et al.
1407	SMN2	survival of motor neuron 2, centromeric	Gerstberger et al.
1408	SMNDC1	survival motor neuron domain containing 1	Castello et al.;Gerstberger et al.
1409	SND1	staphylococcal nuclease and tudor domain containing 1	Castello et al.;Gerstberger et al.
1410	SNIP1	Smad nuclear interacting protein 1	Castello et al.;Gerstberger et al.
1411	SNRNP200	small nuclear ribonucleoprotein 200kDa (U5)	Castello et al.;Gerstberger et al.
1412	SNRNP25	small nuclear ribonucleoprotein 25kDa (U11/U12)	Gerstberger et al.
1413	SNRNP27	small nuclear ribonucleoprotein 27kDa (U4/U6.U5)	Gerstberger et al.
1414	SNRNP35	small nuclear ribonucleoprotein 35kDa (U11/U12)	Gerstberger et al.
1415	SNRNP40	small nuclear ribonucleoprotein 40kDa (U5)	Castello et al.;Gerstberger et al.
1416	SNRNP48	small nuclear ribonucleoprotein 48kDa (U11/U12)	Gerstberger et al.
1417	SNRNP70	small nuclear ribonucleoprotein 70kDa (U1)	Castello et al.;Gerstberger et al.
1418	SNRPA	small nuclear ribonucleoprotein polypeptide A	Gerstberger et al.
1419	SNRPA1	small nuclear ribonucleoprotein polypeptide A'	Gerstberger et al.
1420	SNRPB	small nuclear ribonucleoprotein polypeptides B and B1	Gerstberger et al.
1421	SNRPB2	small nuclear ribonucleoprotein polypeptide B	Gerstberger et al.
1422	SNRPC	small nuclear ribonucleoprotein polypeptide C	Gerstberger et al.
1423	SNRPD1	small nuclear ribonucleoprotein D1 polypeptide 16kDa	Castello et al.;Gerstberger et al.
1424	SNRPD2	small nuclear ribonucleoprotein D2 polypeptide 16.5kDa	Castello et al.;Gerstberger et al.
1425	SNRPD3	small nuclear ribonucleoprotein D3 polypeptide 18kDa	Gerstberger et al.
1426	SNRPE	small nuclear ribonucleoprotein polypeptide E	Gerstberger et al.
1427	SNRPF	small nuclear ribonucleoprotein polypeptide F	Gerstberger et al.
1428	SNRPG	small nuclear ribonucleoprotein polypeptide G	Castello et al.;Gerstberger et al.
1429	SNRPN	small nuclear ribonucleoprotein polypeptide N	Gerstberger et al.
1430	SNTB2	syntrophin, beta 2 (dystrophin-associated protein A1, 59kDa, basic component 2)	Castello et al.
1431	SNUPN	snurportin 1	Gerstberger et al.
1432	SNW1	SNW domain containing 1	Gerstberger et al.
1433	SOGA2	SOGA family member 2	Castello et al.
1434	SON	SON DNA binding protein	Castello et al.;Gerstberger et al.
1435	SORBS2	sorbin and SH3 domain containing 2	Castello et al.
1436	SPATS2	spermatogenesis associated, serine-rich 2	Castello et al.;Gerstberger et al.
1437	SPATS2L	spermatogenesis associated, serine-rich 2-like	Castello et al.;Gerstberger et al.
1438	SPEN	spen family transcriptional repressor	Castello et al.;Gerstberger et al.
1439	SRA1	steroid receptor RNA activator 1	Gerstberger et al.
1440	SRBD1	S1 RNA binding domain 1	Gerstberger et al.
1441	SREK1	splicing regulatory glutamine/lysine-rich protein 1	Gerstberger et al.
1442	SRFBP1	serum response factor binding protein 1	Castello et al.;Gerstberger et al.
1443	SRP14	signal recognition particle 14kDa (homologous Alu RNA binding protein)	Castello et al.;Gerstberger et al.
1444	SRP19	signal recognition particle 19kDa	Castello et al.;Gerstberger et al.
1445	SRP54	signal recognition particle 54kDa	Castello et al.;Gerstberger et al.
1446	SRP68	signal recognition particle 68kDa	Castello et al.;Gerstberger et al.
1447	SRP72	signal recognition particle 72kDa	Castello et al.;Gerstberger et al.
1448	SRP9	signal recognition particle 9kDa	Gerstberger et al.
1449	SRPK2	SRSF protein kinase 2	Castello et al.;Gerstberger et al.
1450	SRPR	signal recognition particle receptor (docking protein)	Castello et al.;Gerstberger et al.
1451	SRRM1	serine/arginine repetitive matrix 1	Gerstberger et al.
1452	SRRM2	serine/arginine repetitive matrix 2	Castello et al.;Gerstberger et al.
1453	SRRM3	serine/arginine repetitive matrix 3	Gerstberger et al.
1454	SRRM4	serine/arginine repetitive matrix 4	Gerstberger et al.
1455	SRRT	serrate RNA effector molecule homolog (Arabidopsis)	Castello et al.;Gerstberger et al.
1456	SRSF1	serine/arginine-rich splicing factor 1	Castello et al.;Gerstberger et al.
1457	SRSF10	serine/arginine-rich splicing factor 10	Castello et al.;Gerstberger et al.
1458	SRSF11	serine/arginine-rich splicing factor 11	Castello et al.;Gerstberger et al.
1459	SRSF12	serine/arginine-rich splicing factor 12	Gerstberger et al.
1460	SRSF2	serine/arginine-rich splicing factor 2	Castello et al.;Gerstberger et al.
1461	SRSF3	serine/arginine-rich splicing factor 3	Castello et al.;Gerstberger et al.
1462	SRSF4	serine/arginine-rich splicing factor 4	Castello et al.;Gerstberger et al.
1463	SRSF5	serine/arginine-rich splicing factor 5	Castello et al.;Gerstberger et al.
1464	SRSF6	serine/arginine-rich splicing factor 6	Castello et al.;Gerstberger et al.
1465	SRSF7	serine/arginine-rich splicing factor 7	Castello et al.;Gerstberger et al.
1466	SRSF8	serine/arginine-rich splicing factor 8	Castello et al.;Gerstberger et al.
1467	SRSF9	serine/arginine-rich splicing factor 9	Castello et al.;Gerstberger et al.
1468	SSB	Sjogren syndrome antigen B (autoantigen La)	Castello et al.;Gerstberger et al.
1469	SSBP1	single-stranded DNA binding protein 1, mitochondrial	Castello et al.
1470	SSRP1	structure specific recognition protein 1	Castello et al.
1471	SSU72	SSU72 RNA polymerase II CTD phosphatase homolog (S. cerevisiae)	Gerstberger et al.
1472	STAU1	staufen double-stranded RNA binding protein 1	Gerstberger et al.
1473	STAU2	staufen double-stranded RNA binding protein 2	Castello et al.;Gerstberger et al.
1474	STIP1	stress-induced-phosphoprotein 1	Castello et al.
1475	STRAP	serine/threonine kinase receptor associated protein	Castello et al.;Gerstberger et al.
1476	STRBP	spermatid perinuclear RNA binding protein	Castello et al.;Gerstberger et al.
1477	STXBP1	syntaxin binding protein 1	Castello et al.
1478	SUB1	SUB1 homolog (S. cerevisiae)	Castello et al.;Gerstberger et al.
1479	SUCLG1	succinate-CoA ligase, alpha subunit	Castello et al.
1480	SUGP1	SURP and G patch domain containing 1	Gerstberger et al.
1481	SUGP2	SURP and G patch domain containing 2	Castello et al.;Gerstberger et al.
1482	SUMO1	small ubiquitin-like modifier 1	Castello et al.
1483	SUPT16H	suppressor of Ty 16 homolog (S. cerevisiae)	Castello et al.
1484	SUPT4H1	suppressor of Ty 4 homolog 1 (S. cerevisiae)	Gerstberger et al.
1485	SUPT5H	suppressor of Ty 5 homolog (S. cerevisiae)	Castello et al.;Gerstberger et al.
1486	SUPT6H	suppressor of Ty 6 homolog (S. cerevisiae)	Castello et al.;Gerstberger et al.
1487	SUPV3L1	suppressor of var1, 3-like 1 (S. cerevisiae)	Castello et al.;Gerstberger et al.
1488	SURF6	surfeit 6	Castello et al.;Gerstberger et al.
1489	SUZ12	SUZ12 polycomb repressive complex 2 subunit	Gerstberger et al.
1490	SWT1	SWT1 RNA endoribonuclease homolog (S. cerevisiae)	Gerstberger et al.
1491	SYF2	SYF2 pre-mRNA-splicing factor	Castello et al.;Gerstberger et al.
1492	SYMPK	symplekin	Gerstberger et al.
1493	SYNCRIP	synaptotagmin binding, cytoplasmic RNA interacting protein	Castello et al.;Gerstberger et al.
1494	SYNE1	spectrin repeat containing, nuclear envelope 1	Castello et al.
1495	TAF15	TAF15 RNA polymerase II, TATA box binding protein (TBP)-associated factor, 68kDa	Castello et al.;Gerstberger et al.
1496	TAF9	TAF9 RNA polymerase II, TATA box binding protein (TBP)-associated factor, 32kDa	Gerstberger et al.
1497	TARBP1	TAR (HIV-1) RNA binding protein 1	Gerstberger et al.
1498	TARBP2	TAR (HIV-1) RNA binding protein 2	Gerstberger et al.
1499	TARDBP	TAR DNA binding protein	Castello et al.;Gerstberger et al.
1500	TARS	threonyl-tRNA synthetase	Gerstberger et al.
1501	TARS2	threonyl-tRNA synthetase 2, mitochondrial (putative)	Gerstberger et al.
1502	TARSL2	threonyl-tRNA synthetase-like 2	Gerstberger et al.
1503	TBL2	transducin (beta)-like 2	Castello et al.
1504	TBL3	transducin (beta)-like 3	Castello et al.;Gerstberger et al.
1505	TBRG4	transforming growth factor beta regulator 4	Castello et al.;Gerstberger et al.
1506	TCERG1	transcription elongation regulator 1	Castello et al.;Gerstberger et al.
1507	TCF20	transcription factor 20 (AR1)	Castello et al.
1508	TCOF1	Treacher Collins-Franceschetti syndrome 1	Castello et al.;Gerstberger et al.
1509	TDRD1	tudor domain containing 1	Gerstberger et al.
1510	TDRD10	tudor domain containing 10	Gerstberger et al.
1511	TDRD12	tudor domain containing 12	Gerstberger et al.
1512	TDRD15	tudor domain containing 15	Gerstberger et al.
1513	TDRD3	tudor domain containing 3	Castello et al.;Gerstberger et al.
1514	TDRD5	tudor domain containing 5	Gerstberger et al.
1515	TDRD6	tudor domain containing 6	Gerstberger et al.
1516	TDRD7	tudor domain containing 7	Gerstberger et al.
1517	TDRD9	tudor domain containing 9	Gerstberger et al.
1518	TDRKH	tudor and KH domain containing	Gerstberger et al.
1519	TEFM	transcription elongation factor, mitochondrial	Castello et al.;Gerstberger et al.
1520	TEP1	telomerase-associated protein 1	Gerstberger et al.
1521	TERT	telomerase reverse transcriptase	Gerstberger et al.
1522	TES	testis derived transcript (3 LIM domains)	Castello et al.
1523	TEX13A	testis expressed 13A	Gerstberger et al.
1524	TFAM	transcription factor A, mitochondrial	Castello et al.;Gerstberger et al.
1525	TFB1M	transcription factor B1, mitochondrial	Castello et al.;Gerstberger et al.
1526	TFB2M	transcription factor B2, mitochondrial	Gerstberger et al.
1527	TFIP11	tuftelin interacting protein 11	Gerstberger et al.
1528	TFRC	transferrin receptor	Castello et al.
1529	TGS1	trimethylguanosine synthase 1	Gerstberger et al.
1530	THG1L	tRNA-histidine guanylyltransferase 1-like (S. cerevisiae)	Gerstberger et al.
1531	THOC1	THO complex 1	Gerstberger et al.
1532	THOC2	THO complex 2	Gerstberger et al.
1533	THOC3	THO complex 3	Gerstberger et al.
1534	THOC5	THO complex 5	Gerstberger et al.
1535	THOC6	THO complex 6 homolog (Drosophila)	Gerstberger et al.
1536	THOC7	THO complex 7 homolog (Drosophila)	Gerstberger et al.
1537	THRAP3	thyroid hormone receptor associated protein 3	Castello et al.;Gerstberger et al.
1538	THUMPD1	THUMP domain containing 1	Castello et al.;Gerstberger et al.
1539	THUMPD2	THUMP domain containing 2	Gerstberger et al.
1540	THUMPD3	THUMP domain containing 3	Gerstberger et al.
1541	TIA1	TIA1 cytotoxic granule-associated RNA binding protein	Castello et al.;Gerstberger et al.
1542	TIAL1	TIA1 cytotoxic granule-associated RNA binding protein-like 1	Castello et al.;Gerstberger et al.
1543	TIPARP	TCDD-inducible poly(ADP-ribose) polymerase	Gerstberger et al.
1544	TLR3	toll-like receptor 3	Gerstberger et al.
1545	TLR7	toll-like receptor 7	Gerstberger et al.
1546	TLR8	toll-like receptor 8	Gerstberger et al.
1547	TMSB4X	thymosin beta 4, X-linked	Castello et al.
1548	TNPO1	transportin 1	Castello et al.;Gerstberger et al.
1549	TNPO2	transportin 2	Gerstberger et al.
1550	TNPO3	transportin 3	Gerstberger et al.
1551	TNRC6A	trinucleotide repeat containing 6A	Gerstberger et al.
1552	TNRC6B	trinucleotide repeat containing 6B	Castello et al.;Gerstberger et al.
1553	TNRC6C	trinucleotide repeat containing 6C	Gerstberger et al.
1554	TNS1	tensin 1	Castello et al.
1555	TOE1	target of EGR1, member 1 (nuclear)	Gerstberger et al.
1556	TOP1	topoisomerase (DNA) I	Castello et al.;Gerstberger et al.
1557	TOP3B	topoisomerase (DNA) III beta	Castello et al.;Gerstberger et al.
1558	TPD52L2	tumor protein D52-like 2	Castello et al.
1559	TPR	translocated promoter region, nuclear basket protein	Castello et al.;Gerstberger et al.
1560	TPT1	tumor protein, translationally-controlled 1	Castello et al.
1561	TRA2A	transformer 2 alpha homolog (Drosophila)	Castello et al.;Gerstberger et al.
1562	TRA2B	transformer 2 beta homolog (Drosophila)	Castello et al.;Gerstberger et al.
1563	TRAP1	TNF receptor-associated protein 1	Castello et al.
1564	TRDMT1	tRNA aspartic acid methyltransferase 1	Gerstberger et al.
1565	TRIM21	tripartite motif containing 21	Gerstberger et al.
1566	TRIM25	tripartite motif containing 25	Castello et al.;Gerstberger et al.
1567	TRIM56	tripartite motif containing 56	Castello et al.;Gerstberger et al.
1568	TRIM71	tripartite motif containing 71, E3 ubiquitin protein ligase	Gerstberger et al.
1569	TRIP6	thyroid hormone receptor interactor 6	Castello et al.
1570	TRIT1	tRNA isopentenyltransferase 1	Gerstberger et al.
1571	TRMT1	tRNA methyltransferase 1 homolog (S. cerevisiae)	Castello et al.;Gerstberger et al.
1572	TRMT10A	tRNA methyltransferase 10 homolog A (S. cerevisiae)	Castello et al.;Gerstberger et al.
1573	TRMT10B	tRNA methyltransferase 10 homolog B (S. cerevisiae)	Gerstberger et al.
1574	TRMT10C	tRNA methyltransferase 10 homolog C (S. cerevisiae)	Castello et al.;Gerstberger et al.
1575	TRMT11	tRNA methyltransferase 11 homolog (S. cerevisiae)	Gerstberger et al.
1576	TRMT112	tRNA methyltransferase 11-2 homolog (S. cerevisiae)	Gerstberger et al.
1577	TRMT12	tRNA methyltransferase 12 homolog (S. cerevisiae)	Gerstberger et al.
1578	TRMT13	tRNA methyltransferase 13 homolog (S. cerevisiae)	Gerstberger et al.
1579	TRMT1L	tRNA methyltransferase 1 homolog (S. cerevisiae)-like	Castello et al.;Gerstberger et al.
1580	TRMT2A	tRNA methyltransferase 2 homolog A (S. cerevisiae)	Castello et al.;Gerstberger et al.
1581	TRMT2B	tRNA methyltransferase 2 homolog B (S. cerevisiae)	Gerstberger et al.
1582	TRMT44	tRNA methyltransferase 44 homolog (S. cerevisiae)	Gerstberger et al.
1583	TRMT5	tRNA methyltransferase 5	Gerstberger et al.
1584	TRMT6	tRNA methyltransferase 6 homolog (S. cerevisiae)	Castello et al.;Gerstberger et al.
1585	TRMT61A	tRNA methyltransferase 61 homolog A (S. cerevisiae)	Gerstberger et al.
1586	TRMT61B	tRNA methyltransferase 61 homolog B (S. cerevisiae)	Gerstberger et al.
1587	TRMU	tRNA 5-methylaminomethyl-2-thiouridylate methyltransferase	Gerstberger et al.
1588	TRNAU1AP	tRNA selenocysteine 1 associated protein 1	Castello et al.;Gerstberger et al.
1589	TRNT1	tRNA nucleotidyl transferase, CCA-adding, 1	Gerstberger et al.
1590	TROVE2	TROVE domain family, member 2	Gerstberger et al.
1591	TRPT1	tRNA phosphotransferase 1	Gerstberger et al.
1592	TRUB1	TruB pseudouridine (psi) synthase family member 1	Gerstberger et al.
1593	TRUB2	TruB pseudouridine (psi) synthase family member 2	Castello et al.;Gerstberger et al.
1594	TSEN15	TSEN15 tRNA splicing endonuclease subunit	Gerstberger et al.
1595	TSEN2	TSEN2 tRNA splicing endonuclease subunit	Gerstberger et al.
1596	TSEN34	TSEN34 tRNA splicing endonuclease subunit	Gerstberger et al.
1597	TSEN54	TSEN54 tRNA splicing endonuclease subunit	Gerstberger et al.
1598	TSFM	Ts translation elongation factor, mitochondrial	Gerstberger et al.
1599	TSN	translin	Gerstberger et al.
1600	TSNAX	translin-associated factor X	Gerstberger et al.
1601	TSR1	TSR1, 20S rRNA accumulation, homolog (S. cerevisiae)	Castello et al.;Gerstberger et al.
1602	TSR2	TSR2, 20S rRNA accumulation, homolog (S. cerevisiae)	Gerstberger et al.
1603	TSR3	TSR3, 20S rRNA accumulation, homolog (S. cerevisiae)	Gerstberger et al.
1604	TST	thiosulfate sulfurtransferase (rhodanese)	Gerstberger et al.
1605	TTF2	transcription termination factor, RNA polymerase II	Gerstberger et al.
1606	TUFM	Tu translation elongation factor, mitochondrial	Castello et al.;Gerstberger et al.
1607	TUT1	terminal uridylyl transferase 1, U6 snRNA-specific	Gerstberger et al.
1608	TWF2	twinfilin actin-binding protein 2	Castello et al.
1609	TXN	thioredoxin	Castello et al.
1610	TXNL4A	thioredoxin-like 4A	Gerstberger et al.
1611	TXNL4B	thioredoxin-like 4B	Gerstberger et al.
1612	TYW1	tRNA-yW synthesizing protein 1 homolog (S. cerevisiae)	Gerstberger et al.
1613	TYW3	tRNA-yW synthesizing protein 3 homolog (S. cerevisiae)	Gerstberger et al.
1614	TYW5	tRNA-yW synthesizing protein 5	Gerstberger et al.
1615	U2AF1	U2 small nuclear RNA auxiliary factor 1	Castello et al.;Gerstberger et al.
1616	U2AF1L4	U2 small nuclear RNA auxiliary factor 1-like 4	Gerstberger et al.
1617	U2AF2	U2 small nuclear RNA auxiliary factor 2	Castello et al.;Gerstberger et al.
1618	U2SURP	U2 snRNP-associated SURP domain containing	Gerstberger et al.
1619	UBA1	ubiquitin-like modifier activating enzyme 1	Castello et al.;Gerstberger et al.
1620	UBA52	ubiquitin A-52 residue ribosomal protein fusion product 1	Gerstberger et al.
1621	UBAP2	ubiquitin associated protein 2	Castello et al.;Gerstberger et al.
1622	UBAP2L	ubiquitin associated protein 2-like	Castello et al.;Gerstberger et al.
1623	UBE2I	ubiquitin-conjugating enzyme E2I	Castello et al.
1624	UBE2L3	ubiquitin-conjugating enzyme E2L 3	Castello et al.
1625	UBFD1	ubiquitin family domain containing 1	Castello et al.
1626	UBTF	upstream binding transcription factor, RNA polymerase I	Gerstberger et al.
1627	UCHL5	ubiquitin carboxyl-terminal hydrolase L5	Castello et al.
1628	UHMK1	U2AF homology motif (UHM) kinase 1	Gerstberger et al.
1629	UNK	unkempt family zinc finger	Castello et al.;Gerstberger et al.
1630	UNKL	unkempt family zinc finger-like	Gerstberger et al.
1631	UPF1	UPF1 regulator of nonsense transcripts homolog (yeast)	Castello et al.;Gerstberger et al.
1632	UPF2	UPF2 regulator of nonsense transcripts homolog (yeast)	Gerstberger et al.
1633	UPF3A	UPF3 regulator of nonsense transcripts homolog A (yeast)	Gerstberger et al.
1634	UPF3B	UPF3 regulator of nonsense transcripts homolog B (yeast)	Castello et al.;Gerstberger et al.
1635	URB1	URB1 ribosome biogenesis 1 homolog (S. cerevisiae)	Castello et al.;Gerstberger et al.
1636	URB2	URB2 ribosome biogenesis 2 homolog (S. cerevisiae)	Gerstberger et al.
1637	URM1	ubiquitin related modifier 1	Gerstberger et al.
1638	USB1	U6 snRNA biogenesis 1	Gerstberger et al.
1639	USO1	USO1 vesicle transport factor	Castello et al.
1640	USP10	ubiquitin specific peptidase 10	Castello et al.;Gerstberger et al.
1641	USP36	ubiquitin specific peptidase 36	Castello et al.
1642	USP39	ubiquitin specific peptidase 39	Gerstberger et al.
1643	UTP11L	UTP11-like, U3 small nucleolar ribonucleoprotein, (yeast)	Castello et al.;Gerstberger et al.
1644	UTP14A	UTP14, U3 small nucleolar ribonucleoprotein, homolog A (yeast)	Castello et al.;Gerstberger et al.
1645	UTP14C	UTP14, U3 small nucleolar ribonucleoprotein, homolog C (yeast)	Gerstberger et al.
1646	UTP15	UTP15, U3 small nucleolar ribonucleoprotein, homolog (S. cerevisiae)	Castello et al.;Gerstberger et al.
1647	UTP18	UTP18 small subunit (SSU) processome component homolog (yeast)	Castello et al.;Gerstberger et al.
1648	UTP20	UTP20, small subunit (SSU) processome component, homolog (yeast)	Castello et al.;Gerstberger et al.
1649	UTP23	UTP23, small subunit (SSU) processome component, homolog (yeast)	Castello et al.;Gerstberger et al.
1650	UTP3	UTP3, small subunit (SSU) processome component, homolog (S. cerevisiae)	Castello et al.;Gerstberger et al.
1651	UTP6	UTP6, small subunit (SSU) processome component, homolog (yeast)	Gerstberger et al.
1652	VARS	valyl-tRNA synthetase	Gerstberger et al.
1653	VARS2	valyl-tRNA synthetase 2, mitochondrial	Gerstberger et al.
1654	VARSL		Gerstberger et al.
1655	WARS	tryptophanyl-tRNA synthetase	Gerstberger et al.
1656	WARS2	tryptophanyl tRNA synthetase 2, mitochondrial	Gerstberger et al.
1657	WBP4	WW domain binding protein 4	Gerstberger et al.
1658	WBSCR16	Williams-Beuren syndrome chromosome region 16	Castello et al.
1659	WDR12	WD repeat domain 12	Gerstberger et al.
1660	WDR3	WD repeat domain 3	Castello et al.;Gerstberger et al.
1661	WDR36	WD repeat domain 36	Castello et al.;Gerstberger et al.
1662	WDR4	WD repeat domain 4	Gerstberger et al.
1663	WDR43	WD repeat domain 43	Castello et al.;Gerstberger et al.
1664	WDR46	WD repeat domain 46	Castello et al.;Gerstberger et al.
1665	WDR5	WD repeat domain 5	Gerstberger et al.
1666	WDR6	WD repeat domain 6	Castello et al.
1667	WDR61	WD repeat domain 61	Gerstberger et al.
1668	WDR75	WD repeat domain 75	Castello et al.
1669	WDR83	WD repeat domain 83	Gerstberger et al.
1670	WIBG	within bgcn homolog (Drosophila)	Gerstberger et al.
1671	WRAP53	WD repeat containing, antisense to TP53	Gerstberger et al.
1672	XAB2	XPA binding protein 2	Gerstberger et al.
1673	XIRP1	xin actin-binding repeat containing 1	Castello et al.
1674	XPO1	exportin 1 (CRM1 homolog, yeast)	Gerstberger et al.
1675	XPO4	exportin 4	Gerstberger et al.
1676	XPO5	exportin 5	Castello et al.;Gerstberger et al.
1677	XPO6	exportin 6	Gerstberger et al.
1678	XPO7	exportin 7	Gerstberger et al.
1679	XPOT	exportin, tRNA	Gerstberger et al.
1680	XRCC5	X-ray repair complementing defective repair in Chinese hamster cells 5 (double-strand-break rejoining)	Castello et al.
1681	XRCC6	X-ray repair complementing defective repair in Chinese hamster cells 6	Castello et al.;Gerstberger et al.
1682	XRN1	5'-3' exoribonuclease 1	Castello et al.;Gerstberger et al.
1683	XRN2	5'-3' exoribonuclease 2	Castello et al.;Gerstberger et al.
1684	YARS	tyrosyl-tRNA synthetase	Castello et al.;Gerstberger et al.
1685	YARS2	tyrosyl-tRNA synthetase 2, mitochondrial	Gerstberger et al.
1686	YBX1	Y box binding protein 1	Castello et al.;Gerstberger et al.
1687	YBX2	Y box binding protein 2	Gerstberger et al.
1688	YBX3	Y box binding protein 3	Castello et al.;Gerstberger et al.
1689	YRDC	yrdC N(6)-threonylcarbamoyltransferase domain containing	Gerstberger et al.
1690	YTHDC1	YTH domain containing 1	Castello et al.;Gerstberger et al.
1691	YTHDC2	YTH domain containing 2	Castello et al.;Gerstberger et al.
1692	YTHDF1	YTH domain family, member 1	Castello et al.;Gerstberger et al.
1693	YTHDF2	YTH domain family, member 2	Castello et al.;Gerstberger et al.
1694	YTHDF3	YTH domain family, member 3	Castello et al.;Gerstberger et al.
1695	YWHAE	tyrosine 3-monooxygenase/tryptophan 5-monooxygenase activation protein, epsilon polypeptide	Castello et al.
1696	YWHAG	tyrosine 3-monooxygenase/tryptophan 5-monooxygenase activation protein, gamma polypeptide	Castello et al.
1697	YWHAZ	tyrosine 3-monooxygenase/tryptophan 5-monooxygenase activation protein, zeta polypeptide	Castello et al.
1698	ZC3H10	zinc finger CCCH-type containing 10	Castello et al.;Gerstberger et al.
1699	ZC3H11A	zinc finger CCCH-type containing 11A	Castello et al.;Gerstberger et al.
1700	ZC3H12A	zinc finger CCCH-type containing 12A	Gerstberger et al.
1701	ZC3H12B	zinc finger CCCH-type containing 12B	Gerstberger et al.
1702	ZC3H12C	zinc finger CCCH-type containing 12C	Gerstberger et al.
1703	ZC3H12D	zinc finger CCCH-type containing 12D	Gerstberger et al.
1704	ZC3H13	zinc finger CCCH-type containing 13	Gerstberger et al.
1705	ZC3H14	zinc finger CCCH-type containing 14	Castello et al.;Gerstberger et al.
1706	ZC3H15	zinc finger CCCH-type containing 15	Castello et al.;Gerstberger et al.
1707	ZC3H18	zinc finger CCCH-type containing 18	Castello et al.;Gerstberger et al.
1708	ZC3H3	zinc finger CCCH-type containing 3	Gerstberger et al.
1709	ZC3H4	zinc finger CCCH-type containing 4	Castello et al.;Gerstberger et al.
1710	ZC3H6	zinc finger CCCH-type containing 6	Gerstberger et al.
1711	ZC3H7A	zinc finger CCCH-type containing 7A	Castello et al.;Gerstberger et al.
1712	ZC3H7B	zinc finger CCCH-type containing 7B	Castello et al.;Gerstberger et al.
1713	ZC3H8	zinc finger CCCH-type containing 8	Castello et al.;Gerstberger et al.
1714	ZC3HAV1	zinc finger CCCH-type, antiviral 1	Castello et al.;Gerstberger et al.
1715	ZC3HAV1L	zinc finger CCCH-type, antiviral 1-like	Gerstberger et al.
1716	ZC3HC1	zinc finger, C3HC-type containing 1	Gerstberger et al.
1717	ZCCHC11	zinc finger, CCHC domain containing 11	Castello et al.;Gerstberger et al.
1718	ZCCHC13	zinc finger, CCHC domain containing 13	Gerstberger et al.
1719	ZCCHC14	zinc finger, CCHC domain containing 14	Gerstberger et al.
1720	ZCCHC17	zinc finger, CCHC domain containing 17	Castello et al.;Gerstberger et al.
1721	ZCCHC2	zinc finger, CCHC domain containing 2	Gerstberger et al.
1722	ZCCHC24	zinc finger, CCHC domain containing 24	Gerstberger et al.
1723	ZCCHC3	zinc finger, CCHC domain containing 3	Castello et al.;Gerstberger et al.
1724	ZCCHC5	zinc finger, CCHC domain containing 5	Gerstberger et al.
1725	ZCCHC6	zinc finger, CCHC domain containing 6	Castello et al.;Gerstberger et al.
1726	ZCCHC7	zinc finger, CCHC domain containing 7	Castello et al.;Gerstberger et al.
1727	ZCCHC8	zinc finger, CCHC domain containing 8	Castello et al.;Gerstberger et al.
1728	ZCCHC9	zinc finger, CCHC domain containing 9	Castello et al.;Gerstberger et al.
1729	ZCRB1	zinc finger CCHC-type and RNA binding motif 1	Castello et al.;Gerstberger et al.
1730	ZFC3H1	zinc finger, C3H1-type containing	Castello et al.;Gerstberger et al.
1731	ZFP36	ZFP36 ring finger protein	Castello et al.;Gerstberger et al.
1732	ZFP36L1	ZFP36 ring finger protein-like 1	Castello et al.;Gerstberger et al.
1733	ZFP36L2	ZFP36 ring finger protein-like 2	Castello et al.;Gerstberger et al.
1734	ZFR	zinc finger RNA binding protein	Castello et al.;Gerstberger et al.
1735	ZFR2	zinc finger RNA binding protein 2	Gerstberger et al.
1736	ZGPAT	zinc finger, CCCH-type with G patch domain	Gerstberger et al.
1737	ZMAT2	zinc finger, matrin-type 2	Gerstberger et al.
1738	ZMAT3	zinc finger, matrin-type 3	Castello et al.;Gerstberger et al.
1739	ZMAT5	zinc finger, matrin-type 5	Gerstberger et al.
1740	ZNF106	zinc finger protein 106	Castello et al.;Gerstberger et al.
1741	ZNF239	zinc finger protein 239	Gerstberger et al.
1742	ZNF326	zinc finger protein 326	Castello et al.;Gerstberger et al.
1743	ZNF346	zinc finger protein 346	Gerstberger et al.
1744	ZNF385A	zinc finger protein 385A	Gerstberger et al.
1745	ZNF473	zinc finger protein 473	Gerstberger et al.
1746	ZNF579	zinc finger protein 579	Gerstberger et al.
1747	ZNF598	zinc finger protein 598	Castello et al.;Gerstberger et al.
1748	ZNF622	zinc finger protein 622	Castello et al.;Gerstberger et al.
1749	ZNF638	zinc finger protein 638	Castello et al.;Gerstberger et al.
1750	ZNF768	zinc finger protein 768	Gerstberger et al.
1751	ZNFX1	zinc finger, NFX1-type containing 1	Castello et al.;Gerstberger et al.
1752	ZNHIT6	zinc finger, HIT-type containing 6	Gerstberger et al.
1753	ZRANB2	zinc finger, RAN-binding domain containing 2	Castello et al.;Gerstberger et al.
1754	ZRSR1	zinc finger (CCCH type), RNA-binding motif and serine/arginine rich 1	Gerstberger et al.
1755	ZRSR2	zinc finger (CCCH type), RNA-binding motif and serine/arginine rich 2	Gerstberger et al.
1756	ZYX	zyxin	Castello et al.
