# Supplementary material for: Elucidation of the genetic and epigenetic landscape alterations in RNA binding proteins in glioblastoma
Source: Oncotarget. 2016 Dec 27;8(10):16650–68. doi: 10.18632/oncotarget.14287 (PMC5369992; doi:10.18632/oncotarget.14287)
Supplement: Supplementary file 4 [file oncotarget-08-16650-s004.xlsx]

## Sheet: RBPs
Supplementary Table S3: Differentially regulated RBPs in different data sets
			TCGA Agilent				Rembrandt				GSE22866				GSE7696
Sr.No.	Gene symbol	Gene name	Avgerage GBM	Avgerage Normal	Log2 fold change	p-value	Avgerage GBM	Avgerage Normal	Log2 fold change	p-value	Avgerage GBM	Avgerage Normal	Log2 fold change	p-value	Avgerage GBM	Avgerage Normal	Log2 fold change	p-value
Up regulated RBPs
1	HIST1H1B	histone cluster 1, H1b	3.09816	0	3.09816	1.9e-06	-0.047728	1.79e-10	-0.047728	0.733169	4.47014	1.17e-08	4.47014	0.00130239	0.154637	-2.22e-16	0.154637	0.163504
2	RNASE2	ribonuclease, RNase A family, 2 (liver, eosinophil-derived neurotoxin)	2.78468	0	2.78468	3.16e-06	1.3068	3.57e-11	1.3068	2.53e-08	3.36238	1.67e-08	3.36238	0.00123942	0.51482	-4.44e-16	0.51482	0.218888
3	MEX3A	mex-3 RNA binding family member A	2.67125	0	2.67125	2.21e-06	1.64575	-1.43e-10	1.64575	1.01e-12	4.25114	2e-09	4.25114	0.00120981	0.0882538	0	0.0882538	0.558346
4	EZH2	enhancer of zeste homolog 2 (Drosophila)	2.47315	-1e-10	2.47315	1.9e-06	2.82735	-1.79e-10	2.82735	7.83e-14	4.56404	-3.5e-09	4.56404	0.00120981	3.40722	-4.44e-16	3.40722	0.016545
5	FAM46A	family with sequence similarity 46, member A	2.37126	0	2.37126	1.9e-06	2.76162	-2.77e-17	2.76162	2.07e-13	3.79416	-5e-10	3.79416	0.00120981	1.33388	0	1.33388	0.016545
6	MKI67	marker of proliferation Ki-67	2.34539	3e-10	2.34539	1.93e-06	1.31022	2.14e-10	1.31022	2.08e-11	4.71151	1.33e-08	4.71151	0.00120981	0.589069	-6.66e-16	0.589069	0.0289967
7	NUSAP1	nucleolar and spindle associated protein 1	2.31653	-2e-10	2.31653	1.9e-06	3.02408	-1.43e-10	3.02408	2.85e-12	4.7016	1.67e-08	4.7016	0.00120981	2.37841	2.22e-16	2.37841	0.016545
8	ANXA2	annexin A2	2.1649	0	2.1649	2.62e-06	2.55247	1.79e-10	2.55247	5e-13	4.58345	-1.33e-08	4.58345	0.00120981	1.63154	6.66e-16	1.63154	0.0196447
9	PDIA4	protein disulfide isomerase family A, member 4	2.08092	0	2.08092	1.9e-06	1.33651	1.79e-10	1.33651	6.38e-14	2.8486	3.33e-09	2.8486	0.00120981	1.37215	-4.44e-16	1.37215	0.016545
10	NSUN7	NOP2/Sun domain family, member 7	2.03545	0	2.03545	1.06e-05	1.47699	1.43e-10	1.47699	2.37e-10	2.85631	8.33e-10	2.85631	0.00130239	0.520588	2.22e-16	0.520588	0.0942818
11	HMGB2	high mobility group box 2	2.00561	0	2.00561	1.9e-06	1.15263	0	1.15263	1.45e-11	2.46239	-1.17e-09	2.46239	0.00120981	0.889408	2.22e-16	0.889408	0.0166765
12	ZFP36L2	ZFP36 ring finger protein-like 2	1.99077	0	1.99077	2.16e-06	1.77057	3.57e-11	1.77057	4.31e-13	2.4741	3.33e-09	2.4741	0.00120981	0.823601	2.22e-16	0.823601	0.016545
13	HIST1H4H	histone cluster 1, H4h	1.96815	-4e-10	1.96815	1.9e-06	0.183255	1.07e-10	0.183255	0.498263	2.09992	5e-09	2.09992	0.00120981	0.0598555	-3.33e-16	0.0598555	0.801902
14	IFI16	interferon, gamma-inducible protein 16	1.95704	0	1.95704	3.32e-06	1.73576	2.5e-10	1.73576	8.4e-13	3.27926	3.33e-09	3.27926	0.00120981	1.7398	-4.44e-16	1.7398	0.0218046
15	BARD1	BRCA1 associated RING domain 1	1.93132	0	1.93132	1.9e-06	2.58164	-3.21e-10	2.58164	7.05e-14	2.14676	-1.5e-09	2.14676	0.00120981	1.38038	-2.22e-16	1.38038	0.016545
16	RNASE3	ribonuclease, RNase A family, 3	1.91733	0	1.91733	3.03e-06	1.31461	-1.43e-10	1.31461	5.72e-07	2.57405	1.67e-08	2.57405	0.0050047	0.213996	4.44e-16	0.213996	0.106546
17	HLA-A	major histocompatibility complex, class I, A	1.90491	-4e-10	1.90491	1.9e-06	1.30319	-1.43e-10	1.30319	8.33e-14	3.02117	4.33e-09	3.02117	0.00120981	1.28845	-8.88e-16	1.28845	0.0166765
18	YBX1	Y box binding protein 1	1.90426	0	1.90426	1.9e-06	1.51769	-3.57e-11	1.51769	8.71e-14	2.77379	5e-09	2.77379	0.00120981	1.58567	-4.44e-16	1.58567	0.016545
19	HERC5	HECT and RLD domain containing E3 ubiquitin protein ligase 5	1.79343	0	1.79343	3.5e-06	1.04277	7.14e-11	1.04277	1.98e-10	2.59761	5e-09	2.59761	0.00120981	1.28322	-6.66e-16	1.28322	0.0234493
20	SLC16A3	solute carrier family 16 (monocarboxylate transporter), member 3	1.78287	-1e-10	1.78287	3.88e-06	1.42215	-4.64e-10	1.42215	4.93e-10	3.36652	1.67e-09	3.36652	0.00120981	0.0735868	0	0.0735868	0.558346
21	FLNA	filamin A, alpha	1.719	0	1.719	3.53e-06	2.3589	-2.14e-10	2.3589	4.59e-14	3.12344	-2.33e-09	3.12344	0.00120981	1.03188	-6.66e-16	1.03188	0.0190933
22	RDX	radixin	1.69356	0	1.69356	1.9e-06	0.694546	3.57e-11	0.694546	9.26e-08	2.03724	-5e-09	2.03724	0.00120981	0.382945	-2.22e-16	0.382945	0.110993
23	S100A4	S100 calcium binding protein A4	1.68679	0	1.68679	7.17e-06	1.98194	3.57e-10	1.98194	1.23e-10	3.18577	5e-09	3.18577	0.00130239	0.758614	-6.66e-16	0.758614	0.0180102
24	LGALS3	lectin, galactoside-binding, soluble, 3	1.6748	0	1.6748	0.000309	1.07999	1.79e-10	1.07999	3.4e-07	2.07684	5e-09	2.07684	0.00708305	0.479226	-2.22e-16	0.479226	0.169769
25	EIF4E2	eukaryotic translation initiation factor 4E family member 2	1.63744	0	1.63744	1.9e-06	0.859261	1.79e-10	0.859261	3.41e-12	2.09473	3.33e-09	2.09473	0.00120981	0.615465	0	0.615465	0.016545
26	APOBEC3F	apolipoprotein B mRNA editing enzyme, catalytic polypeptide-like 3F	1.63132	0	1.63132	1.92e-06	0.137081	0	0.137081	0.134542	2.65798	-2.17e-08	2.65798	0.00120981	-0.0255049	-6.66e-16	-0.0255049	0.984577
27	FNDC3B	fibronectin type III domain containing 3B	1.61263	-2e-10	1.61263	1.9e-06	2.08157	1.07e-10	2.08157	8.71e-14	2.57499	5e-09	2.57499	0.00120981	1.03332	-2.22e-16	1.03332	0.016545
28	NXT1	NTF2-like export factor 1	1.59633	0	1.59633	1.9e-06	1.27546	3.57e-10	1.27546	4.24e-13	2.09178	-3.33e-09	2.09178	0.00120981	0.945565	2.22e-16	0.945565	0.016545
29	APOBEC3C	apolipoprotein B mRNA editing enzyme, catalytic polypeptide-like 3C	1.58861	0	1.58861	1.93e-06	1.36293	2.14e-10	1.36293	5.45e-13	3.54165	4.17e-09	3.54165	0.00120981	0.391079	4.44e-16	0.391079	0.0173178
30	ISG20	interferon stimulated exonuclease gene 20kDa	1.55229	-2e-10	1.55229	7.59e-06	1.48183	-3.57e-11	1.48183	1.69e-11	2.44129	-4.67e-09	2.44129	0.00120981	1.0878	2.22e-16	1.0878	0.016545
31	RNASE4	ribonuclease, RNase A family, 4	1.54133	-1.52656e-17	1.54133	1.41e-05	1.4831	2.14e-10	1.4831	2.28e-11	1.71903	7.33e-09	1.71903	0.00230398	0.993444	0	0.993444	0.0535693
32	TIA1	TIA1 cytotoxic granule-associated RNA binding protein	1.53889	4e-10	1.53889	1.9e-06	0.563207	1.43e-10	0.563207	2.34e-09	1.43408	5e-09	1.43408	0.00418437	0.474854	4.44e-16	0.474854	0.0244194
33	THG1L	tRNA-histidine guanylyltransferase 1-like (S. cerevisiae)	1.52863	-3.81639e-18	1.52863	1.9e-06	0.453635	-2.5e-10	0.453635	5.23e-07	1.45263	-3.33e-09	1.45263	0.00120981	0.569968	6.66e-16	0.569968	0.016545
34	SNRPG	small nuclear ribonucleoprotein polypeptide G	1.52155	0	1.52155	1.9e-06	1.35964	5e-10	1.35964	3.13e-14	2.13904	-3.33e-09	2.13904	0.00120981	1.37107	4.44e-16	1.37107	0.016545
35	SERPINH1	serpin peptidase inhibitor, clade H (heat shock protein 47), member 1, (collagen binding protein 1)	1.51606	0	1.51606	2.17e-06	4.7492	3.93e-10	4.7492	1.13e-13	4.0723	3.5e-09	4.0723	0.00120981	1.35269	0	1.35269	0.016545
36	RPLP0	ribosomal protein, large, P0	1.51383	4e-10	1.51383	1.9e-06	1.00289	1.07e-10	1.00289	5.56e-14	1.93768	8.33e-10	1.93768	0.00120981	0.990564	-1.78e-15	0.990564	0.016545
37	PTBP1	polypyrimidine tract binding protein 1	1.49985	0	1.49985	1.9e-06	2.04832	-4.29e-10	2.04832	4.59e-14	2.78883	-1.67e-08	2.78883	0.0316022	1.05342	-8.88e-16	1.05342	0.016545
38	ANG	angiogenin, ribonuclease, RNase A family, 5	1.49533	0	1.49533	1.06e-05	1.34087	4.29e-10	1.34087	1.57e-09	2.11644	1.67e-09	2.11644	0.00123942	0.333201	-6.66e-16	0.333201	0.145718
39	OAS1	2'-5'-oligoadenylate synthetase 1, 40/46kDa	1.48523	0	1.48523	1.7e-05	1.11254	1.43e-10	1.11254	1.05e-07	2.33874	2.5e-09	2.33874	0.00120981	0.895003	-2.22e-16	0.895003	0.102415
40	EXO1	exonuclease 1	1.45889	-6.15827e-18	1.45889	3.69e-06	0.998302	-3.57e-11	0.998302	1.29e-05	4.15259	3.33e-09	4.15259	0.00120981	0.38022	0	0.38022	0.048881
41	PIH1D2	PIH1 domain containing 2	1.45528	0	1.45528	7.23e-06	0.550162	1.43e-10	0.550162	2.43e-05	1.54205	1.67e-09	1.54205	0.00135066	0.158401	-4.44e-16	0.158401	0.400732
42	TRIM56	tripartite motif containing 56	1.45034	0	1.45034	1.27e-05	2.21784	-7.14e-11	2.21784	5.56e-14	2.44258	6.67e-10	2.44258	0.00120981	1.32936	8.88e-16	1.32936	0.016545
43	APOBEC3G	apolipoprotein B mRNA editing enzyme, catalytic polypeptide-like 3G	1.44197	0	1.44197	1.36e-05	0.348886	-3.57e-11	0.348886	0.0052086	2.38175	7.33e-09	2.38175	0.00120981	0.491504	-6.66e-16	0.491504	0.0640077
44	TLR3	toll-like receptor 3	1.44011	0	1.44011	9.88e-06	0.98388	-2.5e-10	0.98388	1.62e-09	2.28336	-4.17e-09	2.28336	0.00120981	1.20106	-4.44e-16	1.20106	0.0173178
45	S100A16	S100 calcium binding protein A16	1.43527	0	1.43527	2.7e-05	1.16371	-1.43e-10	1.16371	2.62e-12	2.35417	-5e-09	2.35417	0.00120981	1.02654	8.88e-16	1.02654	0.0225683
46	APOBEC3H	apolipoprotein B mRNA editing enzyme, catalytic polypeptide-like 3H	1.43201	2e-10	1.43201	8.33e-06	NA	NA	NA	NA	1.41707	-3.33e-09	1.41707	0.0180814	NA	NA	NA	NA
47	IFIH1	interferon induced with helicase C domain 1	1.42512	0	1.42512	6.97e-06	0.641994	-7.14e-11	0.641994	3.13e-05	2.06816	-3.67e-09	2.06816	0.00120981	0.591752	-2.22e-16	0.591752	0.0225683
48	BST2	bone marrow stromal cell antigen 2	1.40096	-4e-10	1.40096	5.25e-05	1.71009	-3.57e-10	1.71009	5.9e-11	2.24648	-3.33e-09	2.24648	0.00383788	1.30012	0	1.30012	0.0942818
49	PARP4	poly (ADP-ribose) polymerase family, member 4	1.39228	3e-10	1.39228	1.9e-06	0.836376	-2.86e-10	0.836376	4.24e-13	1.7791	-1.5e-08	1.7791	0.0140966	0.966359	0	0.966359	0.0166765
50	PARP12	poly (ADP-ribose) polymerase family, member 12	1.38673	0	1.38673	2.26e-05	1.00646	-2.14e-10	1.00646	7.04e-12	2.06847	1.67e-09	2.06847	0.00120981	1.42484	0	1.42484	0.0190933
51	PPIB	peptidylprolyl isomerase B (cyclophilin B)	1.38665	-1e-10	1.38665	1.94e-06	1.21854	7.14e-11	1.21854	7.58e-13	2.0003	-1.67e-09	2.0003	0.00120981	1.37906	-8.88e-16	1.37906	0.016545
52	IGF2BP3	insulin-like growth factor 2 mRNA binding protein 3	1.37382	0	1.37382	2.74e-05	0.870192	2.14e-10	0.870192	3.67e-07	4.17107	3.33e-09	4.17107	0.00120981	1.09255	2.22e-16	1.09255	0.0180102
53	IGF2BP2	insulin-like growth factor 2 mRNA binding protein 2	1.35759	3e-10	1.35759	2.6e-05	0.784446	-1.07e-10	0.784446	3.37e-06	2.19921	0	2.19921	0.00211379	0.58148	2.22e-16	0.58148	0.0167771
54	RPS19	ribosomal protein S19	1.3484	0	1.3484	1.9e-06	0.639702	1.79e-10	0.639702	1.47e-10	1.61908	-2.5e-09	1.61908	0.00120981	0.791814	4.44e-16	0.791814	0.016545
55	RBMS1	RNA binding motif, single stranded interacting protein 1	1.34345	0	1.34345	7.33e-06	1.40533	-1.11e-10	1.40533	2.95e-12	1.3812	1.17e-09	1.3812	0.00383788	1.10297	0	1.10297	0.0210993
56	TEP1	telomerase-associated protein 1	1.33841	0	1.33841	1.22e-05	1.35431	-3.57e-11	1.35431	1.1e-10	2.55499	3.33e-09	2.55499	0.00120981	0.64505	2.22e-16	0.64505	0.0173178
57	SRBD1	S1 RNA binding domain 1	1.33591	0	1.33591	1.9e-06	0.938061	3.57e-10	0.938061	2.49e-13	1.85542	-5.5e-09	1.85542	0.00120981	0.905218	0	0.905218	0.016545
58	BRCA1	breast cancer 1, early onset	1.33248	0	1.33248	1.9e-06	1.36136	1.43e-10	1.36136	1.82e-13	2.70674	-5e-09	2.70674	0.00120981	0.418126	-2.22e-16	0.418126	0.0302454
59	GNB2L1	guanine nucleotide binding protein (G protein), beta polypeptide 2-like 1	1.32386	-1.11022e-17	1.32386	1.9e-06	1.07615	-1.07e-10	1.07615	7.05e-14	1.60947	-6.17e-09	1.60947	0.00120981	1.24719	-8.88e-16	1.24719	0.016545
60	METTL1	methyltransferase like 1	1.31158	3.98986e-18	1.31158	2.63e-06	1.04573	3.57e-10	1.04573	2.76e-11	1.63305	-1.67e-09	1.63305	0.00123942	0.664717	8.88e-16	0.664717	0.0244194
61	NXT2	nuclear transport factor 2-like export factor 2	1.30354	0	1.30354	9.62e-06	0.721287	0	0.721287	5.3e-10	1.60597	-1.67e-09	1.60597	0.00250322	0.529122	2.22e-16	0.529122	0.0210993
62	XRN2	5'-3' exoribonuclease 2	1.30257	0	1.30257	1.9e-06	1.0743	1.79e-10	1.0743	2.75e-13	1.25964	9.5e-09	1.25964	0.00546267	0.915116	0	0.915116	0.0412231
63	LGALS1	lectin, galactoside-binding, soluble, 1	1.29013	4.68375e-18	1.29013	3.09e-05	1.68533	7.14e-11	1.68533	7.95e-13	2.11112	1.17e-09	2.11112	0.00120981	1.05533	-8.88e-16	1.05533	0.0763934
64	DAZ4	deleted in azoospermia 4	1.28547	0	1.28547	0.0175183	NA	NA	NA	NA	NA	NA	NA	NA	NA	NA	NA	NA
65	CCT6A	chaperonin containing TCP1, subunit 6A (zeta 1)	1.27664	0	1.27664	2.63e-06	0.744275	-2.86e-10	0.744275	2.4e-09	1.83468	-1.67e-09	1.83468	0.00130239	0.966133	0	0.966133	0.0173178
66	ZYX	zyxin	1.25479	0	1.25479	9.13e-06	1.30299	-1.07e-10	1.30299	3.48e-13	2.04447	-3.33e-09	2.04447	0.00120981	0.631798	4.44e-16	0.631798	0.0314255
67	HIST1H1C	histone cluster 1, H1c	1.25431	-1e-10	1.25431	5.97e-05	1.15675	-3.57e-10	1.15675	5.36e-11	1.26589	2.67e-09	1.26589	0.0153142	1.23016	2.22e-16	1.23016	0.0169305
68	OASL	2'-5'-oligoadenylate synthetase-like	1.25254	1.38778e-17	1.25254	0.000856	0.30162	-3.57e-11	0.30162	0.0204758	2.04737	6.67e-09	2.04737	0.0282426	0.169054	0	0.169054	0.668842
69	OAS3	2'-5'-oligoadenylate synthetase 3, 100kDa	1.24713	0	1.24713	1e-05	0.953583	-1.59e-17	0.953583	2e-08	2.42682	-3.33e-09	2.42682	0.00120981	0.394389	2.22e-16	0.394389	0.0612647
70	RBM28	RNA binding motif protein 28	1.227	0	1.227	1.98e-06	1.39028	-4.29e-10	1.39028	1.24e-13	2.01483	7.33e-09	2.01483	0.00120981	1.56681	-4.44e-16	1.56681	0.016545
71	RPS27L	ribosomal protein S27-like	1.22354	0	1.22354	7.01e-06	0.918932	7.14e-11	0.918932	8.44e-11	1.82612	1.67e-09	1.82612	0.00120981	0.806838	-4.44e-16	0.806838	0.0329133
72	LSM5	LSM5 homolog, U6 small nuclear RNA associated (S. cerevisiae)	1.22178	-5.55112e-18	1.22178	1.9e-06	1.07517	3.57e-10	1.07517	2.57e-11	1.88857	2.5e-09	1.88857	0.00120981	1.48475	-2.22e-16	1.48475	0.016545
73	ZC3HAV1	zinc finger CCCH-type, antiviral 1	1.21848	0	1.21848	2.14e-06	1.59587	-2.86e-10	1.59587	1.03e-13	2.38502	-6.67e-09	2.38502	0.00120981	1.12618	2.22e-16	1.12618	0.016545
74	SEPSECS	Sep (O-phosphoserine) tRNA:Sec (selenocysteine) tRNA synthase	1.20899	0	1.20899	1.9e-06	0.621884	-2.86e-10	0.621884	7.92e-10	1.45262	-3.33e-09	1.45262	0.00123942	0.367629	6.66e-16	0.367629	0.0203439
75	MOV10	Mov10, Moloney leukemia virus 10, homolog (mouse)	1.20054	0	1.20054	1.9e-06	1.2644	-7.14e-11	1.2644	6.08e-13	2.09679	-8.33e-10	2.09679	0.00120981	0.521162	0	0.521162	0.0166765
76	PDIA3	protein disulfide isomerase family A, member 3	1.19987	0	1.19987	1.23e-05	0.386358	-1.43e-10	0.386358	6.09e-07	1.38212	-5.67e-09	1.38212	0.00120981	0.321677	0	0.321677	0.211253
77	DCPS	decapping enzyme, scavenger	1.19904	0	1.19904	1.92e-06	1.23421	-2.14e-10	1.23421	1.45e-13	1.66799	3.33e-10	1.66799	0.00120981	0.566789	2.22e-16	0.566789	0.0203439
78	PTRF	polymerase I and transcript release factor	1.19756	1e-10	1.19756	0.000185	0.935733	-3.93e-10	0.935733	5.41e-11	1.84012	-4.5e-09	1.84012	0.00295969	0.632922	2.22e-16	0.632922	0.0203439
79	RNASEH2A	ribonuclease H2, subunit A	1.19632	0	1.19632	4.95e-06	1.23226	-2.5e-10	1.23226	1.07e-12	1.96722	5e-09	1.96722	0.00120981	1.10681	4.44e-16	1.10681	0.016545
80	MRPL42	mitochondrial ribosomal protein L42	1.19232	3e-10	1.19232	1.9e-06	0.818997	-3.21e-10	0.818997	4.65e-11	1.79742	1e-09	1.79742	0.00120981	0.586869	0	0.586869	0.0186208
81	C15orf52	chromosome 15 open reading frame 52	1.18862	1.04083e-17	1.18862	4.67e-05	1.36232	-1.79e-10	1.36232	9.74e-13	1.65978	2.67e-09	1.65978	0.00120981	0.970875	0	0.970875	0.0289967
82	MEX3C	mex-3 RNA binding family member C	1.18855	0	1.18855	2.94e-06	-0.366733	-4.64e-10	-0.366733	0.000228	1.29667	0	1.29667	0.00123942	0.252615	2.22e-16	0.252615	0.0167771
83	RPL22L1	ribosomal protein L22-like 1	1.18254	0	1.18254	7.41e-05	1.11759	-2.14e-10	1.11759	1.92e-11	1.97479	-8.33e-10	1.97479	0.00120981	1.33593	-2.22e-16	1.33593	0.016545
84	BCDIN3D	BCDIN3 domain containing	1.18197	0	1.18197	1.9e-06	0.659476	-4.64e-10	0.659476	1.86e-10	1.39206	-3.33e-10	1.39206	0.00120981	0.204106	2.22e-16	0.204106	0.0869091
85	SAMSN1	SAM domain, SH3 domain and nuclear localization signals 1	1.17811	6.10623e-17	1.17811	0.000924	0.603023	3.57e-11	0.603023	0.000437	2.0532	-1.58e-08	2.0532	0.00223518	0.481141	0	0.481141	0.226895
86	TRIP6	thyroid hormone receptor interactor 6	1.14975	-2e-10	1.14975	1.91e-05	1.70965	-1.43e-10	1.70965	1.4e-13	2.15013	5e-09	2.15013	0.00123942	0.872773	-4.44e-16	0.872773	0.0203439
87	HNRNPA2B1	heterogeneous nuclear ribonucleoprotein A2/B1	1.14944	0	1.14944	0.000309	1.02041	-7.14e-11	1.02041	1.75e-13	1.12784	-3.67e-09	1.12784	0.00223518	0.883627	-8.88e-16	0.883627	0.016545
88	SMAD5	SMAD family member 5	1.14255	0	1.14255	2.63e-06	0.611233	2.5e-10	0.611233	1.23e-10	1.70628	-1.47e-08	1.70628	0.00165914	0.819494	4.44e-16	0.819494	0.016545
89	DHX40	DEAH (Asp-Glu-Ala-His) box polypeptide 40	1.14175	1.07553e-17	1.14175	2.44e-06	0.817255	3.21e-10	0.817255	2.87e-12	1.78156	0	1.78156	0.118996	1.10793	-4.44e-16	1.10793	0.016545
90	METTL2A	methyltransferase like 2A	1.13996	3e-10	1.13996	3.21e-05	NA	NA	NA	NA	1.5261	-5e-09	1.5261	0.00120981	NA	NA	NA	NA
91	EIF4A1	eukaryotic translation initiation factor 4A1	1.13949	-2e-10	1.13949	1.9e-06	0.970665	2.14e-10	0.970665	3.76e-13	1.89794	-2.67e-09	1.89794	0.00120981	0.95212	-4.44e-16	0.95212	0.0225683
92	POLR2J	polymerase (RNA) II (DNA directed) polypeptide J, 13.3kDa	1.12641	3e-10	1.12641	3.79e-06	0.937177	-2.86e-10	0.937177	2.71e-13	1.45018	1.83e-09	1.45018	0.00120981	0.995583	-2.22e-16	0.995583	0.016545
93	CALR	calreticulin	1.11451	0	1.11451	2.06e-06	0.652986	3.21e-10	0.652986	3.31e-10	1.57266	3e-09	1.57266	0.00120981	0.581618	2.22e-16	0.581618	0.0584871
94	PNPT1	polyribonucleotide nucleotidyltransferase 1	1.11173	0	1.11173	1.9e-06	0.443702	1.43e-10	0.443702	2.73e-07	0.943131	6.67e-10	0.943131	0.00383788	0.905761	-2.22e-16	0.905761	0.016545
95	SYNCRIP	synaptotagmin binding, cytoplasmic RNA interacting protein	1.10731	-4e-10	1.10731	3.63e-06	0.938254	-7.14e-11	0.938254	7.45e-11	1.72099	5e-09	1.72099	0.00154438	0.939964	0	0.939964	0.0167771
96	DUS4L	dihydrouridine synthase 4-like (S. cerevisiae)	1.10456	0	1.10456	5.74e-06	0.425721	-2.5e-10	0.425721	2.62e-06	1.29432	3.33e-10	1.29432	0.00340075	0.447018	8.88e-16	0.447018	0.0265884
97	TLR8	toll-like receptor 8	1.09669	-3.747e-17	1.09669	0.00313713	0.52757	-1.79e-10	0.52757	0.000209	1.87124	1e-09	1.87124	0.0261151	0.242214	-4.44e-16	0.242214	0.400732
98	TNPO1	transportin 1	1.08794	1e-10	1.08794	1.91e-06	1.01561	1.79e-10	1.01561	4.53e-13	1.60636	0	1.60636	0.00120981	0.863664	-6.66e-16	0.863664	0.016545
99	EEF1A1	eukaryotic translation elongation factor 1 alpha 1	1.07857	0	1.07857	3.99e-06	0.340951	0	0.340951	1.48e-07	1.12031	1.67e-09	1.12031	0.00165914	0.204725	0	0.204725	0.0535693
100	ABT1	activator of basal transcription 1	1.07295	0	1.07295	3.07e-06	0.767055	4.64e-10	0.767055	1.17e-09	1.49648	2.67e-09	1.49648	0.00120981	0.208476	4.44e-16	0.208476	0.251565
101	RPL18A	ribosomal protein L18a	1.0686	1e-10	1.0686	8.33e-06	NA	NA	NA	NA	0.944926	4.83e-09	0.944926	0.0050047	NA	NA	NA	NA
102	MAP4	microtubule-associated protein 4	1.06375	3e-10	1.06375	5.4e-06	0.399202	2.5e-10	0.399202	1.71e-05	0.972542	-6.67e-09	0.972542	0.0014444	-0.374963	-4.44e-16	-0.374963	0.0640077
103	GEMIN6	gem (nuclear organelle) associated protein 6	1.05683	0	1.05683	3.12e-06	0.813488	-2.5e-10	0.813488	3.75e-10	1.62526	-2.83e-09	1.62526	0.00120981	0.451619	0	0.451619	0.0265884
104	WARS2	tryptophanyl tRNA synthetase 2, mitochondrial	1.0543	0	1.0543	7.28e-06	0.503839	-4.64e-10	0.503839	3.11e-05	1.295	1.33e-09	1.295	0.00120981	0.411326	0	0.411326	0.0180102
105	NOL11	nucleolar protein 11	1.05427	0	1.05427	2.4e-06	0.628826	-1.43e-10	0.628826	7.1e-11	1.1128	4.17e-09	1.1128	0.00135066	0.816338	-4.44e-16	0.816338	0.0180102
106	UTP15	UTP15, U3 small nucleolar ribonucleoprotein, homolog (S. cerevisiae)	1.04377	0	1.04377	1.92e-06	0.407151	-7.14e-11	0.407151	7.39e-08	1.95072	-8.33e-09	1.95072	0.00154438	0.548868	0	0.548868	0.0186208
107	RBPMS	RNA binding protein with multiple splicing	1.04302	2e-10	1.04302	1.5e-05	1.21556	-1.79e-10	1.21556	7.7e-11	1.62327	4.5e-09	1.62327	0.00230398	0.396507	6.66e-16	0.396507	0.0329133
108	LYAR	Ly1 antibody reactive	1.04101	1.68268e-17	1.04101	1.9e-06	0.889524	-1.07e-10	0.889524	2.46e-12	1.52452	5e-09	1.52452	0.00120981	0.59291	-2.22e-16	0.59291	0.016545
109	BZW1	basic leucine zipper and W2 domains 1	1.02373	-3e-10	1.02373	5.5e-06	0.662185	7.14e-11	0.662185	1.02e-12	1.39204	-4.67e-09	1.39204	0.00123942	0.615145	4.44e-16	0.615145	0.0393348
110	PHF5A	PHD finger protein 5A	1.02371	0	1.02371	2.58e-05	0.198843	4.64e-10	0.198843	0.0154362	1.38963	-4e-09	1.38963	0.00650819	0.464365	6.66e-16	0.464365	0.0797933
111	TSEN34	TSEN34 tRNA splicing endonuclease subunit	1.01971	0	1.01971	1.92e-06	0.986137	-3.57e-10	0.986137	1.4e-13	1.45258	-4e-09	1.45258	0.00120981	1.03024	-2.22e-16	1.03024	0.016545
112	RCC2	regulator of chromosome condensation 2	1.01709	1e-10	1.01709	3.5e-06	0.977457	0	0.977457	1.03e-13	1.71173	-1.59e-18	1.71173	0.00120981	1.04159	4.44e-16	1.04159	0.016545
113	PRIM1	primase, DNA, polypeptide 1 (49kDa)	1.01583	0	1.01583	3.28e-05	0.634977	2.5e-10	0.634977	6.19e-08	1.52071	3.67e-09	1.52071	0.0014444	0.593523	2.22e-16	0.593523	0.0670572
114	CPNE3	copine III	1.01368	-6.93889e-18	1.01368	2.28e-06	0.819566	-1.79e-10	0.819566	2.64e-11	1.55347	1.67e-09	1.55347	0.00130239	1.24174	-1.11e-15	1.24174	0.0166765
115	TRIM21	tripartite motif containing 21	1.00804	0	1.00804	6.45e-06	0.740682	2.18e-17	0.740682	1.47e-10	1.55187	1.83e-08	1.55187	0.00295969	0.580529	-2.22e-16	0.580529	0.016545
116	EXOSC8	exosome component 8	0.999541	2e-10	0.999541	5.53e-06	0.790819	2.14e-10	0.790819	8.8e-12	1.19322	2.17e-09	1.19322	0.00120981	1.02866	2.22e-16	1.02866	0.016545
117	MVP	major vault protein	0.998962	0	0.998962	0.000273	1.50172	1.79e-10	1.50172	4.5e-11	1.7114	-7.17e-09	1.7114	0.00179841	0.587914	-2.22e-16	0.587914	0.0942818
118	ZFP36	ZFP36 ring finger protein	0.997786	0	0.997786	0.0280737	0.660281	-4.64e-10	0.660281	0.00259814	0.857588	-1.67e-10	0.857588	0.0292385	0.312304	0	0.312304	0.422843
119	NONO	non-POU domain containing, octamer-binding	0.981409	0	0.981409	1.95e-06	0.905239	-1.79e-10	0.905239	8.67e-10	1.39016	2.67e-09	1.39016	0.00130239	0.701571	0	0.701571	0.016545
120	EEF1D	eukaryotic translation elongation factor 1 delta (guanine nucleotide exchange protein)	0.977308	4e-10	0.977308	2.96e-06	0.367719	-3.57e-11	0.367719	6.32e-09	0.985219	-1.67e-09	0.985219	0.00120981	0.553976	4.44e-16	0.553976	0.0190933
121	MIF4GD	MIF4G domain containing	0.975098	0	0.975098	4.08e-06	0.665713	2.5e-10	0.665713	1.86e-09	1.16342	-3.67e-09	1.16342	0.00165914	0.548669	6.66e-16	0.548669	0.0329133
122	TES	testis derived transcript (3 LIM domains)	0.972076	0	0.972076	4.06e-05	0.875091	3.57e-11	0.875091	0.000327	2.22087	0	2.22087	0.00120981	0.307443	-2.22e-16	0.307443	0.0612647
123	DBR1	debranching RNA lariats 1	0.96996	0	0.96996	1.9e-06	0.331553	2.14e-10	0.331553	1.76e-06	1.24607	6.67e-10	1.24607	0.00120981	0.550045	-2.22e-16	0.550045	0.0255769
124	POP5	processing of precursor 5, ribonuclease P/MRP subunit (S. cerevisiae)	0.965676	-6.93889e-18	0.965676	3.46e-06	0.597385	-3.93e-10	0.597385	1.44e-11	1.28231	-4.17e-09	1.28231	0.00135066	0.904699	6.66e-16	0.904699	0.0165463
125	P4HB	prolyl 4-hydroxylase, beta polypeptide	0.962572	2.77556e-18	0.962572	4.73e-06	1.47756	-1.79e-10	1.47756	7.05e-14	1.78885	2e-09	1.78885	0.00120981	1.26097	0	1.26097	0.016545
126	RPN1	ribophorin I	0.96134	1e-10	0.96134	2.58e-06	0.80245	2.86e-10	0.80245	2.85e-12	1.73007	1.67e-08	1.73007	0.0461186	1.05111	2.22e-16	1.05111	0.016545
127	RNASET2	ribonuclease T2	0.955981	-4e-10	0.955981	0.00058	0.0844511	3.57e-11	0.0844511	0.317992	1.12972	-1.33e-08	1.12972	0.0109517	0.128616	4.44e-16	0.128616	0.532015
128	GNL1	guanine nucleotide binding protein-like 1	0.949547	0	0.949547	1.1e-05	-0.53649	-3.57e-10	-0.53649	7.28e-09	-0.243372	-1.17e-09	-0.243372	0.377721	-0.578438	-2.22e-16	-0.578438	0.016545
129	INTS9	integrator complex subunit 9	0.942751	0	0.942751	1.9e-06	0.237839	1.79e-10	0.237839	0.0265346	1.32343	0	1.32343	0.00120981	0.264987	2.22e-16	0.264987	0.0234493
130	C1orf131	chromosome 1 open reading frame 131	0.94219	9.02056e-18	0.94219	2.26e-06	0.858005	4.29e-10	0.858005	4.46e-11	0.539799	5e-09	0.539799	0.142741	0.898395	2.22e-16	0.898395	0.0165463
131	DDX58	DEAD (Asp-Glu-Ala-Asp) box polypeptide 58	0.940783	1e-10	0.940783	0.000924	0.295496	1.07e-10	0.295496	0.000337	2.28688	-3e-09	2.28688	0.00120981	0.330677	-4.44e-16	0.330677	0.189561
132	SNRPB	small nuclear ribonucleoprotein polypeptides B and B1	0.936115	-6.93889e-18	0.936115	4.4e-05	0.889347	-2.5e-10	0.889347	2.71e-10	1.5013	4.17e-09	1.5013	0.00120981	0.960117	-4.44e-16	0.960117	0.0173178
133	TIPARP	TCDD-inducible poly(ADP-ribose) polymerase	0.93327	0	0.93327	0.000342	0.893596	3.93e-10	0.893596	3.93e-11	1.34324	1.33e-09	1.34324	0.00165914	0.494903	0	0.494903	0.203545
134	TROVE2	TROVE domain family, member 2	0.932301	3e-10	0.932301	2.86e-06	0.454272	7.14e-11	0.454272	3.2e-09	1.27993	-5.33e-09	1.27993	0.00130239	0.772505	4.44e-16	0.772505	0.016545
135	XPO5	exportin 5	0.919059	0	0.919059	6.24e-06	0.803994	7.14e-11	0.803994	6.31e-11	1.36108	-4.33e-09	1.36108	0.00120981	0.517352	6.66e-16	0.517352	0.016545
136	RPS5	ribosomal protein S5	0.918913	2.22045e-17	0.918913	0.000116	0.890202	3.57e-10	0.890202	2.64e-13	1.25083	2e-09	1.25083	0.00250322	0.829833	8.88e-16	0.829833	0.0412231
137	RPL10	ribosomal protein L10	0.910014	4e-10	0.910014	2.09e-06	1.1568	-1.43e-10	1.1568	8.97e-13	0.810399	1e-08	0.810399	0.00708305	0.442021	4.44e-16	0.442021	0.0203439
138	RBM7	RNA binding motif protein 7	0.908361	0	0.908361	0.000104	0.587837	3.57e-10	0.587837	7.49e-08	1.31972	1.17e-08	1.31972	0.00708305	0.528099	-2.22e-16	0.528099	0.0412231
139	NOM1	nucleolar protein with MIF4G domain 1	0.900413	0	0.900413	1.9e-06	0.749741	1.07e-10	0.749741	1.48e-09	2.18688	-3.33e-09	2.18688	0.00120981	0.677614	2.22e-16	0.677614	0.016545
140	CAST	calpastatin	0.897394	0	0.897394	0.000202	0.92495	-3.57e-11	0.92495	6.52e-12	1.38418	-7e-09	1.38418	0.00195527	0.504065	2.22e-16	0.504065	0.034382
141	G3BP1	GTPase activating protein (SH3 domain) binding protein 1	0.895659	2e-10	0.895659	1.9e-06	0.314169	3.57e-11	0.314169	8.21e-05	1.3884	1e-09	1.3884	0.00211379	0.465312	-8.88e-16	0.465312	0.016545
142	MRPS14	mitochondrial ribosomal protein S14	0.893696	-5.55112e-18	0.893696	4.01e-06	0.501067	-2.14e-10	0.501067	4.22e-12	1.20081	6.67e-10	1.20081	0.00120981	0.631294	8.88e-16	0.631294	0.01764
143	GNL2	guanine nucleotide binding protein-like 2 (nucleolar)	0.892191	0	0.892191	4.75e-06	0.870783	-3.93e-10	0.870783	3.56e-12	1.53927	4.33e-09	1.53927	0.00120981	1.12192	-2.22e-16	1.12192	0.016545
144	METTL2B	methyltransferase like 2B	0.891295	-4e-10	0.891295	1.51e-05	0.166088	-1.43e-10	0.166088	0.00914557	1.28831	-1.17e-09	1.28831	0.00120981	0.114629	-1.11e-15	0.114629	0.571927
145	LSM2	LSM2 homolog, U6 small nuclear RNA associated (S. cerevisiae)	0.889287	0	0.889287	2.29e-05	0.584169	-3.1e-10	0.584169	9.03e-11	1.1177	-1.67e-09	1.1177	0.00120981	0.710088	2.22e-16	0.710088	0.0234493
146	SMAD1	SMAD family member 1	0.880363	-3e-10	0.880363	1.2e-05	0.830136	4.29e-10	0.830136	4.81e-09	1.58327	0	1.58327	0.00120981	1.42456	2.22e-16	1.42456	0.016545
147	TNPO3	transportin 3	0.878943	0	0.878943	0.000507	0.238267	-4.29e-10	0.238267	0.000192	0.300127	-8.33e-09	0.300127	0.60677	0.394415	-2.22e-16	0.394415	0.0314255
148	DDX52	DEAD (Asp-Glu-Ala-Asp) box polypeptide 52	0.877423	1e-10	0.877423	2.8e-06	0.335671	2.14e-10	0.335671	3.97e-06	1.22529	-2.33e-09	1.22529	0.00120981	0.308402	8.88e-16	0.308402	0.0447523
149	CCDC47	coiled-coil domain containing 47	0.876074	-4e-10	0.876074	1.77e-05	0.386157	-7.14e-11	0.386157	5.12e-07	1.13575	-3.83e-09	1.13575	0.00179841	0.539464	4.44e-16	0.539464	0.0276396
150	RPL10L	ribosomal protein L10-like	0.875143	-1.38778e-17	0.875143	7.17e-06	0.594013	-4.29e-10	0.594013	0.0264494	1.45648	3.33e-09	1.45648	0.00120981	0.58916	0	0.58916	0.0234493
151	INTS8	integrator complex subunit 8	0.873797	0	0.873797	3.25e-06	0.620423	4.64e-10	0.620423	1.99e-10	1.36103	-1.67e-09	1.36103	0.00295969	0.764187	-1.11e-15	0.764187	0.0167771
152	HSPB1	heat shock 27kDa protein 1	0.873055	0	0.873055	0.00014	1.62642	7.14e-11	1.62642	1.96e-13	1.86982	-5e-10	1.86982	0.00135066	1.14363	4.44e-16	1.14363	0.0869091
153	LAS1L	LAS1-like (S. cerevisiae)	0.872783	0	0.872783	9.62e-06	0.277569	1.43e-10	0.277569	0.00849021	1.30086	-4.5e-09	1.30086	0.00120981	0.086508	6.66e-16	0.086508	0.585618
154	RPS16	ribosomal protein S16	0.868937	0	0.868937	3.9e-05	0.77334	-2.5e-10	0.77334	2.16e-13	0.993935	8.33e-09	0.993935	0.0100552	0.663241	-4.44e-16	0.663241	0.016545
155	THOC1	THO complex 1	0.865161	0	0.865161	1.2e-05	0.378378	-4.64e-10	0.378378	1.11e-06	1.50933	-6.67e-09	1.50933	0.00195527	0.552919	0	0.552919	0.016545
156	SNRPE	small nuclear ribonucleoprotein polypeptide E	0.862356	0	0.862356	1.7e-05	0.642704	-4.29e-10	0.642704	2.79e-09	1.41501	-7.17e-09	1.41501	0.00123942	0.706017	6.66e-16	0.706017	0.0190933
157	WDR12	WD repeat domain 12	0.862251	0	0.862251	1.98e-06	0.514499	-3.57e-11	0.514499	4.46e-07	1.35316	0	1.35316	0.00120981	0.854759	0	0.854759	0.016545
158	KRI1	KRI1 homolog (S. cerevisiae)	0.861595	0	0.861595	9.72e-06	1.3875	-3.57e-11	1.3875	1.53e-13	1.3581	7.67e-09	1.3581	0.00120981	0.432814	6.66e-16	0.432814	0.0196447
159	TRMT5	tRNA methyltransferase 5	0.860521	-2.77556e-18	0.860521	4.24e-05	0.708923	-8.3e-18	0.708923	1.69e-12	1.44439	-8.33e-09	1.44439	0.053486	0.869447	8.88e-16	0.869447	0.016545
160	DDX31	DEAD (Asp-Glu-Ala-Asp) box polypeptide 31	0.855327	-2e-10	0.855327	3.71e-06	0.72591	3.57e-11	0.72591	2.93e-09	1.64786	0	1.64786	0.00120981	0.300388	4.44e-16	0.300388	0.0166765
161	QTRTD1	queuine tRNA-ribosyltransferase domain containing 1	0.853326	0	0.853326	0.000168	0.22669	-4.64e-10	0.22669	0.529553	1.75361	-2.83e-09	1.75361	0.00120981	0.336405	-2.22e-16	0.336405	0.0169305
162	RARS2	arginyl-tRNA synthetase 2, mitochondrial	0.851874	0	0.851874	7.01e-06	0.713168	4.29e-10	0.713168	1.84e-05	1.09024	0	1.09024	0.00120981	0.238892	4.44e-16	0.238892	0.0584871
163	ZCCHC8	zinc finger, CCHC domain containing 8	0.850334	0	0.850334	3.23e-06	0.884197	2.14e-10	0.884197	3.52e-13	1.66289	0	1.66289	0.00120981	1.08131	-1.11e-15	1.08131	0.016545
164	TOP1	topoisomerase (DNA) I	0.84969	3e-10	0.84969	4.44e-06	0.601378	0	0.601378	1.12e-06	1.00459	6.67e-09	1.00459	0.00153337	0.89378	-8.88e-16	0.89378	0.016545
165	UTP20	UTP20, small subunit (SSU) processome component, homolog (yeast)	0.848475	-1e-10	0.848475	5.06e-05	0.425423	-3.57e-10	0.425423	3.35e-07	1.85586	-6.67e-09	1.85586	0.00120981	0.591321	-4.44e-16	0.591321	0.0167771
166	DZIP1L	DAZ interacting zinc finger protein 1-like	0.848062	0	0.848062	3.65e-06	0.360955	-1.43e-10	0.360955	0.00152359	1.9372	-1.67e-08	1.9372	0.00165914	0.123604	2.22e-16	0.123604	0.640714
167	EIF4A3	eukaryotic translation initiation factor 4A3	0.844082	0	0.844082	2.4e-06	0.666659	3.57e-10	0.666659	1.87e-11	1.3294	0	1.3294	0.00120981	0.57278	-4.44e-16	0.57278	0.0412231
168	SMAD4	SMAD family member 4	0.844025	2e-10	0.844025	1.27e-05	0.900726	-2.5e-10	0.900726	1.05e-11	1.29209	-1.5e-08	1.29209	0.00383788	0.466418	-4.44e-16	0.466418	0.0190933
169	RALY	RALY heterogeneous nuclear ribonucleoprotein	0.84333	0	0.84333	5.94e-06	0.886216	1.07e-10	0.886216	1.66e-13	0.945982	-6.67e-10	0.945982	0.00350684	0.677375	0	0.677375	0.0234493
170	RBM41	RNA binding motif protein 41	0.842275	4e-10	0.842275	3.05e-06	0.392903	-1.43e-10	0.392903	0.000316	1.74506	-6.67e-09	1.74506	0.00295969	0.299246	0	0.299246	0.0559974
171	RBM38	RNA binding motif protein 38	0.841159	0	0.841159	2.86e-06	0.8254	-3.93e-10	0.8254	1.28e-12	1.17783	1.33e-08	1.17783	0.0014444	0.303092	0	0.303092	0.140225
172	RPL39	ribosomal protein L39	0.836147	1e-10	0.836147	0.000688	0.565792	2.14e-10	0.565792	1.57e-11	1.65296	2e-09	1.65296	0.00120981	0.679398	8.88e-16	0.679398	0.016545
173	HEATR1	HEAT repeat containing 1	0.835086	3e-10	0.835086	2.32e-06	0.524337	3.57e-11	0.524337	3.44e-05	0.938501	-2.67e-09	0.938501	0.00120981	0.390969	0	0.390969	0.0166765
174	EEF1G	eukaryotic translation elongation factor 1 gamma	0.83483	-3e-10	0.83483	1.94e-06	0.719359	-4.29e-10	0.719359	3.13e-14	1.02459	1.17e-09	1.02459	0.00230398	0.620181	-8.88e-16	0.620181	0.035916
175	ZCCHC9	zinc finger, CCHC domain containing 9	0.830619	0	0.830619	7.01e-06	0.954864	3.57e-10	0.954864	1.01e-12	1.2976	1.17e-09	1.2976	0.00120981	1.08883	0	1.08883	0.016545
176	FUS	fused in sarcoma	0.829329	0	0.829329	0.00163236	0.0942046	4.64e-10	0.0942046	0.253505	0.666918	5.5e-09	0.666918	0.0109517	0.326221	0	0.326221	0.0190933
177	SF3B14		0.829079	0	0.829079	2.06e-06	0.926967	-1.79e-10	0.926967	3.06e-10	1.43101	2.83e-09	1.43101	0.00120981	0.377015	6.66e-16	0.377015	0.0166765
178	POLR2G	polymerase (RNA) II (DNA directed) polypeptide G	0.828585	0	0.828585	4.31e-06	0.60296	7.14e-11	0.60296	1.11e-10	1.18007	-1.67e-09	1.18007	0.00120981	0.696801	-4.44e-16	0.696801	0.01764
179	SNRPD3	small nuclear ribonucleoprotein D3 polypeptide 18kDa	0.827177	0	0.827177	6.55e-06	1.0202	2.14e-10	1.0202	6.93e-12	1.49176	-1.67e-09	1.49176	0.00120981	1.14808	0	1.14808	0.016545
180	WDR5	WD repeat domain 5	0.824829	0	0.824829	3.16e-06	0.292317	7.14e-11	0.292317	0.000204	1.09335	3.33e-09	1.09335	0.00350684	0.389124	-4.44e-16	0.389124	0.0329133
181	CPSF4	cleavage and polyadenylation specific factor 4, 30kDa	0.823081	0	0.823081	1.26e-05	1.0039	2.86e-10	1.0039	1.61e-13	1.27887	2.33e-09	1.27887	0.00120981	0.744808	-4.44e-16	0.744808	0.0165463
182	QTRT1	queuine tRNA-ribosyltransferase 1	0.817646	1.38778e-18	0.817646	0.000185	0.706458	-3.57e-10	0.706458	1.77e-09	0.642294	-3.33e-09	0.642294	0.0230832	0.739269	-2.22e-16	0.739269	0.0234493
183	PAPD4	PAP associated domain containing 4	0.814355	1.73472e-17	0.814355	3.56e-05	0.324977	1.07e-10	0.324977	0.017801	1.22835	-4.17e-09	1.22835	0.00154438	0.64399	2.22e-16	0.64399	0.0289967
184	AQR	aquarius intron-binding spliceosomal factor	0.813446	0	0.813446	2.18e-06	-0.225669	1.07e-10	-0.225669	0.00892955	0.634535	1.75e-08	0.634535	0.0428112	0.150676	-2.22e-16	0.150676	0.134957
185	NVL	nuclear VCP-like	0.81116	0	0.81116	2.93e-06	1.08341	3.93e-10	1.08341	1.38e-08	1.08032	-1.17e-09	1.08032	0.0014444	0.519589	-2.22e-16	0.519589	0.0180102
186	DDX59	DEAD (Asp-Glu-Ala-Asp) box polypeptide 59	0.809602	0	0.809602	1.9e-06	0.571483	4.64e-10	0.571483	4.7e-09	1.43107	6.67e-09	1.43107	0.00190664	0.543366	-6.66e-16	0.543366	0.016545
187	MRPS17	mitochondrial ribosomal protein S17	0.80945	0	0.80945	0.000126	NA	NA	NA	NA	1.32631	3.33e-10	1.32631	0.00120981	NA	NA	NA	NA
188	RUVBL1	RuvB-like AAA ATPase 1	0.806085	0	0.806085	2.51e-06	1.13001	-7.14e-11	1.13001	5.98e-12	0.941186	-5e-10	0.941186	0.00321613	1.11558	-4.44e-16	1.11558	0.0180102
189	U2AF1	U2 small nuclear RNA auxiliary factor 1	0.804282	0	0.804282	5.99e-05	0.625567	-1.07e-10	0.625567	4.11e-10	1.16616	-1.67e-10	1.16616	0.0014444	0.560901	6.66e-16	0.560901	0.0186208
190	MRPL50	mitochondrial ribosomal protein L50	0.800544	0	0.800544	1.3e-05	0.460817	-4.64e-10	0.460817	1.33e-05	1.27731	-1.83e-09	1.27731	0.00120981	0.614331	6.66e-16	0.614331	0.0190933
191	QKI	QKI, KH domain containing, RNA binding	0.797883	-3.1225e-18	0.797883	2.02e-05	0.723091	-2.86e-10	0.723091	1.6e-09	1.3161	2.5e-08	1.3161	0.151497	0.591264	4.44e-16	0.591264	0.01764
192	IPO4	importin 4	0.796838	0	0.796838	8.14e-06	0.635417	-1.07e-10	0.635417	1.45e-08	1.79629	-2.5e-09	1.79629	0.00120981	0.578998	-2.22e-16	0.578998	0.0218046
193	GRN	granulin	0.793755	0	0.793755	5.17e-05	0.923593	6.89e-11	0.923593	4.14e-12	1.93762	-2.83e-09	1.93762	0.00120981	0.762673	1.78e-15	0.762673	0.0559974
194	MRPL13	mitochondrial ribosomal protein L13	0.792895	0	0.792895	4.14e-05	0.515806	2.86e-10	0.515806	1.18e-08	1.04467	3.25e-19	1.04467	0.00120981	0.663446	-4.44e-16	0.663446	0.048881
195	NCBP1	nuclear cap binding protein subunit 1, 80kDa	0.792618	0	0.792618	3.63e-06	0.428243	2.14e-10	0.428243	0.000152	1.3567	-3.17e-09	1.3567	0.00120981	0.294298	-4.44e-16	0.294298	0.0584871
196	IFIT3	interferon-induced protein with tetratricopeptide repeats 3	0.791737	0	0.791737	0.0068132	0.740901	1.79e-10	0.740901	2.16e-06	1.17274	2.5e-09	1.17274	0.0356387	0.573034	-4.44e-16	0.573034	0.277666
197	POLR2F	polymerase (RNA) II (DNA directed) polypeptide F	0.790326	0	0.790326	2.91e-05	-0.459383	-3.57e-11	-0.459383	0.00139651	0.0468324	-2.5e-09	0.0468324	0.720609	0.0879809	2.22e-16	0.0879809	0.933511
198	RPS11	ribosomal protein S11	0.787621	-2e-10	0.787621	0.000104	0.521075	-3.57e-11	0.521075	3.24e-07	0.724654	-1.67e-09	0.724654	0.00250322	0.277564	4.44e-16	0.277564	0.0983566
199	DDX23	DEAD (Asp-Glu-Ala-Asp) box polypeptide 23	0.787047	-4e-10	0.787047	6.06e-06	1.20002	-2.5e-10	1.20002	2.26e-12	1.12403	1.03e-08	1.12403	0.00120981	0.654751	0	0.654751	0.0167771
200	ZC3HC1	zinc finger, C3HC-type containing 1	0.784349	-2.77556e-18	0.784349	2.35e-06	0.778951	-7.14e-11	0.778951	1.77e-12	1.18212	2.5e-09	1.18212	0.00120981	0.932707	-2.22e-16	0.932707	0.016545
201	MBNL3	muscleblind-like splicing regulator 3	0.776121	-1e-10	0.776121	9.77e-05	0.31749	-2.86e-10	0.31749	0.462863	1.15916	1.67e-09	1.15916	0.00179841	0.332672	0	0.332672	0.106546
202	RPSA	ribosomal protein SA	0.775766	0	0.775766	1.79e-05	NA	NA	NA	NA	1.2129	3.5e-09	1.2129	0.00120981	0.468082	1.33e-15	0.468082	0.0225683
203	DUS3L	dihydrouridine synthase 3-like (S. cerevisiae)	0.77527	0	0.77527	9.82e-06	0.452446	-1.07e-10	0.452446	0.00365822	1.10278	2e-09	1.10278	0.00130239	0.375734	-4.44e-16	0.375734	0.0186208
204	BUD13	BUD13 homolog (S. cerevisiae)	0.771666	0	0.771666	4.35e-06	0.526866	4.64e-10	0.526866	2.1e-09	1.01183	1.67e-09	1.01183	0.00120981	0.591364	2.22e-16	0.591364	0.016545
205	TPT1	tumor protein, translationally-controlled 1	0.765849	-1e-10	0.765849	0.000259	0.170825	-3.57e-10	0.170825	0.0102247	0.857229	-5e-09	0.85723	0.021298	0.265789	8.88e-16	0.265789	0.0733172
206	NMD3	NMD3 ribosome export adaptor	0.761179	0	0.761179	9.01e-05	0.501581	-7.93e-18	0.501581	5.28e-11	0.836616	-1.33e-08	0.836616	0.0341553	0.518134	-8.88e-16	0.518134	0.042922
207	HSPD1	heat shock 60kDa protein 1 (chaperonin)	0.760591	2e-10	0.760591	9.19e-06	0.38076	-1.07e-10	0.38076	0.0307423	0.85484	-4.17e-09	0.85484	0.0014444	0.404149	2.22e-16	0.404149	0.0375584
208	REXO2	RNA exonuclease 2	0.758009	-1e-10	0.758009	5.21e-05	0.105263	-2.5e-10	0.105263	0.132863	1.2352	-1.17e-09	1.2352	0.00120981	0.350613	6.66e-16	0.350613	0.0393348
209	ARHGEF1	Rho guanine nucleotide exchange factor (GEF) 1	0.756639	0	0.756639	1.37e-05	0.398584	2.14e-10	0.398584	7.48e-07	1.1325	-8.33e-10	1.1325	0.00272819	0.133215	-6.66e-16	0.133215	0.335076
210	SAMD4A	sterile alpha motif domain containing 4A	0.756603	-1e-10	0.756603	0.000141	1.04572	-7.14e-11	1.04572	4.98e-11	1.49045	3.33e-09	1.49045	0.0014444	0.30051	-2.22e-16	0.30051	0.0375584
211	PCBP2	poly(rC) binding protein 2	0.755841	5.55112e-18	0.755841	1.06e-05	0.254918	7.14e-11	0.254918	0.0010223	1.14511	5e-10	1.14511	0.00120981	0.316607	-4.44e-16	0.316607	0.0210993
212	SNRPF	small nuclear ribonucleoprotein polypeptide F	0.744229	-4.68375e-18	0.744229	5.91e-06	1.12301	-4.64e-10	1.12301	1.27e-12	1.47957	-1.33e-09	1.47957	0.00120981	1.12218	-2.22e-16	1.12218	0.016545
213	CRYZ	crystallin, zeta (quinone reductase)	0.744012	0	0.744012	0.00190004	0.857171	4.29e-10	0.857171	2.27e-09	1.06502	-6.67e-09	1.06502	0.0759129	1.07349	4.44e-16	1.07349	0.0329133
214	FIP1L1	factor interacting with PAPOLA and CPSF1	0.742515	0	0.742515	0.000368	0.152331	-1.07e-10	0.152331	0.0637449	1.11213	-5e-09	1.11213	0.0398438	0.350608	0	0.350608	0.0612647
215	EIF2AK3	eukaryotic translation initiation factor 2-alpha kinase 3	0.740395	0	0.740395	3.06e-05	0.062989	-7.14e-11	0.062989	0.428477	1.4543	1.17e-08	1.4543	0.0196311	0.375928	-4.44e-16	0.375928	0.0375584
216	TARBP2	TAR (HIV-1) RNA binding protein 2	0.74019	0	0.74019	1.1e-05	0.714703	-1.43e-10	0.714703	2.36e-12	1.43742	-6.67e-10	1.43742	0.00120981	0.533	2.22e-16	0.533	0.0165463
217	THOC6	THO complex 6 homolog (Drosophila)	0.739261	0	0.739261	2.13e-05	1.22647	2.86e-10	1.22647	4.65e-11	1.20514	1.42e-17	1.20514	0.00123942	0.357186	4.44e-16	0.357186	0.0393348
218	POLR2D	polymerase (RNA) II (DNA directed) polypeptide D	0.738677	0	0.738677	2.6e-06	0.364924	1.07e-10	0.364924	2.59e-06	1.38103	0	1.38103	0.00135066	0.497857	-2.22e-16	0.497857	0.0218046
219	PRPF40A	PRP40 pre-mRNA processing factor 40 homolog A (S. cerevisiae)	0.736737	-1e-10	0.736737	1.44e-05	0.405443	7.14e-11	0.405443	1.04e-06	1.22613	1.67e-09	1.22613	0.00123942	0.478444	-2.22e-16	0.478444	0.016545
220	YTHDF3	YTH domain family, member 3	0.735763	0	0.735763	0.000279	0.0545216	-1.79e-10	0.0545216	0.214888	0.599	7.33e-09	0.599	0.0642319	0.344299	2.22e-16	0.344299	0.0983566
221	RRBP1	ribosome binding protein 1	0.735148	-6.93889e-18	0.735148	7.38e-05	0.608534	2.14e-10	0.608534	4.1e-08	2.00168	1.67e-09	2.00168	0.00120981	0.300075	2.22e-16	0.300075	0.0329133
222	POLR1E	polymerase (RNA) I polypeptide E, 53kDa	0.734945	3e-10	0.734945	0.000133	0.966667	-2.5e-10	0.966667	4.65e-11	1.38211	-2.67e-09	1.38211	0.00179841	0.487836	2.22e-16	0.487836	0.0169305
223	RPL29	ribosomal protein L29	0.734294	4e-10	0.734294	2.69e-05	0.84096	-4.29e-10	0.84096	6.87e-12	1.23529	4.5e-09	1.23529	0.00120981	0.722197	1.33e-15	0.722197	0.0797933
224	RPS15A	ribosomal protein S15a	0.732198	-1e-10	0.732198	0.000294	-0.288831	0	-0.288831	0.00140285	1.70705	3.33e-09	1.70705	0.00230398	0.311629	4.44e-16	0.311629	0.042922
225	MRPL11	mitochondrial ribosomal protein L11	0.729599	0	0.729599	3.92e-05	0.522891	2.5e-10	0.522891	9.05e-12	1.09564	-3.33e-09	1.09564	0.00321613	0.588297	-2.22e-16	0.588297	0.0225683
226	METTL3	methyltransferase like 3	0.726571	0	0.726571	1.49e-05	0.521048	2.14e-10	0.521048	1.03e-07	0.97809	5.17e-09	0.97809	0.00230398	0.855584	-4.44e-16	0.855584	0.016545
227	CD2BP2	CD2 (cytoplasmic tail) binding protein 2	0.72614	0	0.72614	0.00129171	0.610558	1.14e-10	0.610558	2.31e-10	0.273009	3.17e-09	0.273009	0.151497	0.151149	0	0.151149	0.446405
228	RNASE6	ribonuclease, RNase A family, k6	0.725884	-3e-10	0.725884	0.0168271	3.27978	3.93e-10	3.27978	2.42e-12	2.02502	-2.33e-09	2.02502	0.0014444	0.692242	4.44e-16	0.692242	0.226895
229	RPS13	ribosomal protein S13	0.719778	-2e-10	0.719778	2.91e-05	0.451208	2.14e-10	0.451208	2.32e-12	0.992559	-4.5e-09	0.992559	0.00165914	0.427642	8.88e-16	0.427642	0.0218046
230	ZCCHC6	zinc finger, CCHC domain containing 6	0.719597	0	0.719597	3.81e-05	0.530577	3.57e-11	0.530577	1.19e-07	1.50904	-8.33e-10	1.50904	0.0014444	0.262521	-4.44e-16	0.262521	0.0512261
231	CTNNA1	catenin (cadherin-associated protein), alpha 1, 102kDa	0.719119	-2e-10	0.719119	2.45e-06	1.11169	-1.07e-10	1.11169	7.48e-13	1.16741	-1e-09	1.16741	0.00130239	0.478021	-2.22e-16	0.478021	0.0218046
232	ZFP36L1	ZFP36 ring finger protein-like 1	0.717829	4e-10	0.717829	4.95e-05	0.464884	-2.14e-10	0.464884	0.00121111	1.02564	-1.67e-09	1.02564	0.00457069	0.442405	6.66e-16	0.442405	0.0165463
233	RPL11	ribosomal protein L11	0.713114	0	0.713114	2.53e-05	0.454971	2.86e-10	0.454971	2.6e-09	1.10173	-3.33e-09	1.10173	0.00120981	0.72275	-4.44e-16	0.72275	0.0265884
234	DCP1B	decapping mRNA 1B	0.711573	0	0.711573	1.24e-05	0.527473	1.79e-10	0.527473	2.78e-12	0.815573	-2.67e-09	0.815573	0.00135066	0.68841	0	0.68841	0.0167771
235	CLK1	CDC-like kinase 1	0.708864	4e-10	0.708864	0.00182551	0.388466	-1.43e-10	0.388466	0.000355	1.31744	7.67e-09	1.31744	0.00179841	NA	NA	NA	NA
236	RPS3A	ribosomal protein S3A	0.70245	-2.498e-17	0.70245	0.00568047	0.292535	-4.29e-10	0.292535	6.33e-06	0.76695	3.33e-09	0.76695	0.0166349	0.163208	8.88e-16	0.163208	0.259886
237	GANAB	glucosidase, alpha; neutral AB	0.701519	0	0.701519	0.000138	0.794724	-2.5e-10	0.794724	8.33e-14	1.27239	5.33e-09	1.27239	0.00120981	0.308835	8.88e-16	0.308835	0.0763934
238	ZMAT5	zinc finger, matrin-type 5	0.695374	0	0.695374	0.00109281	0.850618	-3.57e-10	0.850618	5.57e-07	0.770806	-3.33e-09	0.770806	0.00772817	0.112079	-4.44e-16	0.112079	0.400732
239	PAPOLA	poly(A) polymerase alpha	0.695085	-2e-10	0.695085	1.15e-05	0.107243	-7.14e-11	0.107243	0.0843649	1.23498	1.83e-09	1.23498	0.00165914	0.356677	2.22e-16	0.356677	0.0763934
240	TTF2	transcription termination factor, RNA polymerase II	0.694183	0	0.694183	1.04e-05	0.602686	-1.79e-10	0.602686	5.11e-06	0.848676	6.67e-09	0.848676	0.0249931	0.485895	1.11e-16	0.485895	0.0244194
241	INTS12	integrator complex subunit 12	0.693527	6.59195e-18	0.693527	1.14e-05	0.787483	3.57e-10	0.787483	1.14e-12	1.03739	-3.33e-09	1.03739	0.0014345	0.923872	-2.22e-16	0.923872	0.016545
242	EFTUD1	elongation factor Tu GTP binding domain containing 1	0.692456	0	0.692456	6.03e-06	0.519941	7.14e-11	0.519941	8.06e-10	1.2617	1.67e-09	1.2617	0.00195527	0.512592	4.44e-16	0.512592	0.034382
243	FTSJ3	FtsJ homolog 3 (E. coli)	0.690021	0	0.690021	7e-05	0.678388	3.57e-10	0.678388	4.44e-13	1.65142	3.33e-09	1.65142	0.00120981	0.598608	-4.44e-16	0.598608	0.016545
244	NOL8	nucleolar protein 8	0.689159	1e-10	0.689159	3.26e-05	1.20654	-2.14e-10	1.20654	1.14e-12	1.36444	0	1.36444	0.00123942	0.890904	6.66e-16	0.890904	0.016545
245	DARS	aspartyl-tRNA synthetase	0.686784	0	0.686784	3.69e-06	0.613152	4.64e-10	0.613152	3.15e-12	1.02016	-3.33e-09	1.02016	0.0014444	0.910215	0	0.910215	0.016545
246	CNOT3	CCR4-NOT transcription complex, subunit 3	0.684256	0	0.684256	4.08e-05	-0.199654	5e-10	-0.199654	0.0150438	0.648509	-5e-09	0.648509	0.0497087	0.0249397	0	0.0249397	0.971095
247	INTS7	integrator complex subunit 7	0.683245	4e-10	0.683245	1.55e-05	0.332911	1.07e-10	0.332911	0.00087	1.30515	3.33e-09	1.30515	0.00650819	0.461895	-6.66e-16	0.461895	0.0255769
248	CKAP4	cytoskeleton-associated protein 4	0.680716	0	0.680716	0.000242	0.822358	3.57e-11	0.822358	3.85e-10	1.56094	-3.33e-09	1.56094	0.00165914	0.516447	4.44e-16	0.516447	0.0165463
249	ACTN4	actinin, alpha 4	0.6797	3e-10	0.6797	0.000293	0.440213	0	0.440213	6.94e-05	1.05583	-1.33e-09	1.05583	0.0050047	0.653613	-2.22e-16	0.653613	0.0289967
250	PRPF31	pre-mRNA processing factor 31	0.679464	4e-10	0.679464	0.000157	0.599918	-3.93e-10	0.599918	4.98e-08	0.785166	1.17e-09	0.785166	0.00272819	0.381674	2.22e-16	0.381674	0.0670572
251	LSM7	LSM7 homolog, U6 small nuclear RNA associated (S. cerevisiae)	0.678883	0	0.678883	1.51e-05	1.08961	3.57e-11	1.08961	1.12e-11	1.54331	-4.33e-09	1.54331	0.00120981	1.60997	-2.22e-16	1.60997	0.016545
252	PABPC1	poly(A) binding protein, cytoplasmic 1	0.678812	0	0.678812	3.66e-05	0.405527	-7.14e-11	0.405527	0.00475662	1.44399	-1.67e-09	1.44399	0.00120981	0.344497	-4.44e-16	0.344497	0.0244194
253	DARS2	aspartyl-tRNA synthetase 2, mitochondrial	0.678427	0	0.678427	4.91e-06	-0.0657114	-4.64e-10	-0.0657114	0.3961	1.24031	2e-09	1.24031	0.00272819	0.0244511	4.44e-16	0.0244511	0.763181
254	RPL27A	ribosomal protein L27a	0.676952	0	0.676952	5.41e-05	0.534753	1.43e-10	0.534753	1.96e-08	-0.0188406	-3.33e-09	-0.0188406	0.980484	0.078864	0	0.078864	0.599523
255	RPS2	ribosomal protein S2	0.676467	1e-10	0.676467	2.49e-05	0.973027	2.5e-10	0.973027	1.19e-13	1.11962	3e-09	1.11962	0.00120981	1.01405	4.44e-16	1.01405	0.0167771
256	ZNF598	zinc finger protein 598	0.676217	0	0.676217	5.82e-05	0.223007	-7.14e-11	0.223007	0.0853087	0.893838	1.67e-10	0.893838	0.00120981	0.187103	-2.22e-16	0.187103	0.0733172
257	CPSF3	cleavage and polyadenylation specific factor 3, 73kDa	0.675984	0	0.675984	1.93e-06	0.725902	-4.29e-10	0.725902	1.19e-13	1.36192	1e-08	1.36192	0.00176033	0.771509	-6.66e-16	0.771509	0.016545
258	CARHSP1	calcium regulated heat stable protein 1, 24kDa	0.675267	0	0.675267	0.00944231	0.153174	-1.43e-10	0.153174	0.252426	1.20167	-5e-09	1.20167	0.00288447	0.236744	0	0.236744	0.0412231
259	RAE1	ribonucleic acid export 1	0.673884	0	0.673884	4.84e-06	0.365152	-2.14e-10	0.365152	7.23e-07	-0.637362	0	-0.637362	0.00708305	0.431424	0	0.431424	0.0180102
260	KIAA0020	KIAA0020	0.669199	0	0.669199	0.000787	0.329215	-1.43e-10	0.329215	5.33e-05	1.55195	-5e-09	1.55195	0.00120981	0.429871	-4.44e-16	0.429871	0.016545
261	RPS9	ribosomal protein S9	0.665789	0	0.665789	7.76e-05	1.05723	-2.14e-10	1.05723	1.75e-13	0.385395	-2.83e-09	0.385395	0.0119383	0.347716	-8.88e-16	0.347716	0.0701106
262	DDX49	DEAD (Asp-Glu-Ala-Asp) box polypeptide 49	0.664696	0	0.664696	2.26e-05	0.60125	-2.5e-10	0.60125	3.39e-10	0.803819	2.67e-09	0.803819	0.00288447	0.466977	-6.66e-16	0.466977	0.0203439
263	TBL2	transducin (beta)-like 2	0.661942	5.0307e-18	0.661942	1.42e-05	0.261359	1.79e-10	0.261359	0.000242	1.20971	-1.67e-09	1.20971	0.00457069	0.355199	4.44e-16	0.355199	0.0196447
264	ANKHD1	ankyrin repeat and KH domain containing 1	0.660833	0	0.660833	0.000315	0.791968	-3.57e-11	0.791968	2.56e-10	0.922646	-6.17e-09	0.922646	0.00546267	0.547655	-2.22e-16	0.547655	0.016545
265	KPNB1	karyopherin (importin) beta 1	0.659664	1.38778e-17	0.659664	0.000715	0.191903	-1.43e-10	0.191903	0.00097	0.911354	-5.67e-09	0.911354	0.00135066	0.535193	8.88e-16	0.535193	0.0196447
266	SEC61B	Sec61 beta subunit	0.657966	2e-10	0.657966	5.62e-06	0.541148	-2.14e-10	0.541148	2.47e-10	1.53999	-3.33e-10	1.53999	0.00120981	0.939352	4.44e-16	0.939352	0.016545
267	PRPF38A	pre-mRNA processing factor 38A	0.657267	3.64292e-18	0.657267	3.36e-06	0.453508	2.14e-10	0.453508	5.99e-09	1.05045	-1.67e-09	1.05045	0.00179841	0.690754	-6.66e-16	0.690754	0.016545
268	SF3B1	splicing factor 3b, subunit 1, 155kDa	0.655984	-2e-10	0.655984	1.9e-06	0.170977	-2.5e-10	0.170977	0.000218	1.0118	-3.33e-09	1.0118	0.00120981	0.606373	0	0.606373	0.016545
269	DNMT1	DNA (cytosine-5-)-methyltransferase 1	0.654026	4e-10	0.654026	0.000337	0.949864	-3.57e-11	0.949864	2.18e-12	1.26781	-3.33e-09	1.26781	0.00165914	1.39623	-2.22e-16	1.39623	0.016545
270	SERBP1	SERPINE1 mRNA binding protein 1	0.652324	2e-10	0.652324	7.31e-06	0.509926	-1.43e-10	0.509926	9.12e-09	1.33337	-1.67e-09	1.33337	0.00165914	0.77103	0	0.77103	0.01764
271	CNOT2	CCR4-NOT transcription complex, subunit 2	0.648297	0	0.648297	5.53e-06	0.690751	-2.5e-10	0.690751	3.28e-09	0.85464	-1.5e-09	0.85464	0.00595097	0.464029	2.22e-16	0.464029	0.016545
272	IFIT2	interferon-induced protein with tetratricopeptide repeats 2	0.647785	0	0.647785	0.0164972	0.432353	-3.57e-11	0.432353	0.00319061	1.66534	3.33e-09	1.66534	0.0166349	0.10477	4.44e-16	0.10477	0.921
273	RPS8	ribosomal protein S8	0.64657	0	0.64657	7.6e-05	0.567933	4.29e-10	0.567933	8.54e-10	0.610968	-8.33e-10	0.610968	0.00143422	0.766497	0	0.766497	0.016545
274	RPLP1	ribosomal protein, large, P1	0.64631	1.16226e-17	0.64631	0.000497	0.255291	1.07e-10	0.255291	0.000122	0.807284	-8.33e-10	0.807284	0.00120981	0.641007	-8.88e-16	0.641007	0.0169305
275	MEPCE	methylphosphate capping enzyme	0.641073	1e-10	0.641073	2.67e-05	0.0353387	-3.57e-11	0.0353387	0.735953	0.637479	-4.17e-09	0.637479	0.0129804	0.49874	-1.33e-15	0.49874	0.0203439
276	CPSF2	cleavage and polyadenylation specific factor 2, 100kDa	0.637571	0	0.637571	4.95e-05	0.402749	1.79e-10	0.402749	5.42e-07	0.794207	-1.67e-09	0.794207	0.0986555	0.390938	-2.22e-16	0.390938	0.0276396
277	TLR7	toll-like receptor 7	0.636464	-1e-10	0.636464	0.0185763	0.428548	-1.43e-10	0.428548	0.00829273	1.50784	-1.67e-09	1.50784	0.00595097	0.0799147	-8.88e-16	0.0799147	0.907777
278	RPLP2	ribosomal protein, large, P2	0.635796	0	0.635796	3.26e-05	0.621269	-4.64e-10	0.621269	7.81e-05	1.10021	-3.33e-09	1.10021	0.00120981	0.473722	-2.22e-16	0.473722	0.016545
279	SSBP1	single-stranded DNA binding protein 1, mitochondrial	0.633372	0	0.633372	2.18e-05	0.300731	-7.14e-11	0.300731	0.00189073	0.679076	1.33e-09	0.679076	0.0140966	0.745668	0	0.745668	0.016545
280	PINX1	PIN2/TERF1 interacting, telomerase inhibitor 1	0.633275	0	0.633275	5.36e-06	0.0327228	2.86e-10	0.0327228	0.568558	0.978882	-3.33e-09	0.978882	0.00383788	0.137817	0	0.137817	0.176153
281	ELAVL1	ELAV like RNA binding protein 1	0.631802	0	0.631802	7.65e-05	-0.427325	1.07e-10	-0.427325	1.09e-06	1.36314	0	1.36314	0.00120981	0.210857	2.22e-16	0.210857	0.345814
282	WDR3	WD repeat domain 3	0.630159	0	0.630159	1.94e-05	0.532282	-1.79e-10	0.532282	1.16e-09	1.5377	4.5e-09	1.5377	0.00135066	0.96003	0	0.96003	0.016545
283	FTSJ2	FtsJ RNA methyltransferase homolog 2 (E. coli)	0.630118	0	0.630118	7.33e-05	0.593929	0	0.593929	1.15e-10	0.779767	0	0.779767	0.0109517	0.593767	4.44e-16	0.593767	0.0190933
284	FUBP3	far upstream element (FUSE) binding protein 3	0.629155	0	0.629155	0.000199	0.429479	1.07e-10	0.429479	3.45e-08	0.83343	5e-09	0.83343	0.00383788	0.409233	0	0.409233	0.0276396
285	RPL36	ribosomal protein L36	0.628663	0	0.628663	4.95e-05	0.449247	-1.79e-10	0.449247	5.57e-07	0.771709	3.33e-09	0.771709	0.0598791	0.725183	4.44e-16	0.725183	0.0314255
286	EIF2B1	eukaryotic translation initiation factor 2B, subunit 1 alpha, 26kDa	0.623578	0	0.623578	1e-05	0.342143	-3.57e-10	0.342143	2.66e-07	0.981207	3.33e-10	0.981207	0.00120981	0.40766	8.88e-16	0.40766	0.0180102
287	RNASEH2C	ribonuclease H2, subunit C	0.622635	0	0.622635	0.000281	0.336171	-1.07e-10	0.336171	1.22e-07	1.07595	-2.33e-09	1.07595	0.00179841	0.589383	2.22e-16	0.589383	0.0167771
288	DAP3	death associated protein 3	0.620633	0	0.620633	3.54e-06	0.811383	3.21e-10	0.811383	3.34e-12	0.997643	2.33e-09	0.997643	0.00120981	0.593306	4.44e-16	0.593306	0.0218046
289	DKC1	dyskeratosis congenita 1, dyskerin	0.620328	0	0.620328	4.64e-05	0.868665	3.21e-10	0.868665	8.24e-11	1.08352	6.67e-10	1.08352	0.00135066	0.730915	-4.44e-16	0.730915	0.016545
290	GTPBP2	GTP binding protein 2	0.619682	-1e-10	0.619682	4.32e-06	0.7455	-2.14e-10	0.7455	1.92e-09	0.750976	-1.33e-09	0.750976	0.00650819	0.288248	-6.66e-16	0.288248	0.0173178
291	ILF2	interleukin enhancer binding factor 2	0.618179	0	0.618179	3.63e-05	0.653031	-4.29e-10	0.653031	5.4e-10	1.29685	4.17e-09	1.29685	0.00120981	0.883247	4.44e-16	0.883247	0.0314255
292	SF3B4	splicing factor 3b, subunit 4, 49kDa	0.614097	8.67362e-19	0.614097	4.15e-05	0.470568	2.5e-10	0.470568	2.03e-10	0.937916	-1.67e-08	0.937916	0.126722	0.688038	-8.88e-16	0.688038	0.0167771
293	TXNL4B	thioredoxin-like 4B	0.612431	1e-10	0.612431	0.000117	0.158875	3.57e-11	0.158875	0.00177323	0.607778	-2.33e-09	0.607778	0.0109517	0.0732498	6.66e-16	0.0732498	0.571927
294	LRP1	low density lipoprotein receptor-related protein 1	0.609412	0	0.609412	0.000525	0.54401	0	0.54401	0.00100806	1.30994	-8.33e-10	1.30994	0.00230398	0.170777	6.66e-16	0.170777	0.0869091
295	FCF1	FCF1 rRNA-processing protein	0.607678	0	0.607678	2.81e-06	0.349297	-4.29e-10	0.349297	1.17e-05	0.858389	-1e-09	0.858389	0.00123942	0.250451	2.22e-16	0.250451	0.102415
296	RBMX2	RNA binding motif protein, X-linked 2	0.605598	0	0.605598	1.52e-05	0.133977	-2.14e-10	0.133977	0.0242053	0.890474	8.33e-10	0.890474	0.00130239	0.312498	2.22e-16	0.312498	0.0255769
297	CRNKL1	crooked neck pre-mRNA splicing factor 1	0.605546	0	0.605546	6.16e-05	0.0726673	-2.14e-10	0.0726673	0.424737	0.922998	-8.33e-09	0.922998	0.0140966	-0.0623872	-4.44e-16	-0.0623872	0.869656
298	SNRPB2	small nuclear ribonucleoprotein polypeptide B	0.603405	0	0.603405	2.87e-05	0.363808	-2.14e-10	0.363808	4.65e-05	0.695539	3.33e-09	0.695539	0.00546267	0.3308	2.22e-16	0.3308	0.0165463
299	MRPL53	mitochondrial ribosomal protein L53	0.603198	0	0.603198	0.000142	0.779124	-4.29e-10	0.779124	2.5e-12	0.808547	1.17e-09	0.808547	0.00154438	NA	NA	NA	NA
300	QARS	glutaminyl-tRNA synthetase	0.601667	-3e-10	0.601667	1.21e-05	0.724821	-3.57e-10	0.724821	1.3e-13	0.816542	-2.67e-09	0.816542	0.00418437	0.916423	1.33e-15	0.916423	0.016545
301	GEMIN4	gem (nuclear organelle) associated protein 4	0.598101	4e-10	0.598101	1.1e-05	0.945182	-7.14e-11	0.945182	1.19e-10	1.12461	1.33e-09	1.12461	0.00230398	0.427175	0	0.427175	0.0225683
302	PRPF3	pre-mRNA processing factor 3	0.595225	0	0.595225	0.000638	0.947369	3.21e-10	0.947369	1.79e-13	1.12369	3.33e-09	1.12369	0.00120981	0.764527	-4.44e-16	0.764527	0.0169305
303	CSTF2	cleavage stimulation factor, 3' pre-RNA, subunit 2, 64kDa	0.593527	0	0.593527	3.28e-06	0.429945	1.79e-10	0.429945	1.16e-09	1.05062	0	1.05062	0.00120981	0.39876	-4.44e-16	0.39876	0.01764
304	RPS18	ribosomal protein S18	0.593367	0	0.593367	0.00355181	0.390561	-3.57e-10	0.390561	8.11e-07	1.08967	4.5e-09	1.08967	0.00120981	0.489181	8.88e-16	0.489181	0.0225683
305	SLC3A2	solute carrier family 3 (amino acid transporter heavy chain), member 2	0.593289	-4e-10	0.593289	0.000507	0.843038	2.5e-10	0.843038	9.53e-14	1.08107	-4e-09	1.08107	0.00165914	0.573493	0	0.573493	0.0218046
306	RBM3	RNA binding motif (RNP1, RRM) protein 3	0.591332	9.02056e-18	0.591332	0.000645	0.849878	0	0.849878	2.62e-12	1.324	-4.17e-09	1.324	0.00350684	0.565179	0	0.565179	0.0265884
307	TRDMT1	tRNA aspartic acid methyltransferase 1	0.591042	-3e-10	0.591042	0.000761	-0.0689424	-1.07e-10	-0.0689424	0.511032	0.945945	2.67e-09	0.945945	0.00250322	0.035311	-8.88e-16	0.035311	0.882706
308	PNO1	partner of NOB1 homolog (S. cerevisiae)	0.590854	0	0.590854	0.000229	0.38789	2.86e-10	0.38789	0.0176854	0.737034	-3.33e-09	0.737034	0.0230832	0.25479	-2.22e-16	0.25479	0.0255769
309	RPL30	ribosomal protein L30	0.59042	-4e-10	0.59042	2.72e-05	0.433424	5e-10	0.433424	6.2e-10	1.01331	-2.33e-09	1.01331	0.00195527	0.418495	-1.33e-15	0.418495	0.0234493
310	INTS10	integrator complex subunit 10	0.590357	0	0.590357	1.1e-05	0.404653	3.21e-10	0.404653	2.74e-06	0.627459	0	0.627459	0.00595097	0.258334	2.22e-16	0.258334	0.0733172
311	KARS	lysyl-tRNA synthetase	0.590284	0	0.590284	0.000196	0.627229	-7.14e-11	0.627229	5.92e-12	0.626588	-6.67e-10	0.626588	0.0249931	0.510272	-4.44e-16	0.510272	0.0276396
312	REPIN1	replication initiator 1	0.590208	0	0.590208	0.00019	0.789263	-3.93e-10	0.789263	4.68e-07	1.00528	3.33e-10	1.00528	0.00295969	0.271905	6.66e-16	0.271905	0.0190933
313	ZRSR1	zinc finger (CCCH type), RNA-binding motif and serine/arginine rich 1	0.588569	0	0.588569	0.00107198	1.04967	0	1.04967	4.64e-06	0.661021	6.67e-10	0.661021	0.00650819	NA	NA	NA	NA
314	WDR75	WD repeat domain 75	0.587738	0	0.587738	5.43e-06	0.133514	-1.43e-10	0.133514	0.0122606	1.12981	5e-09	1.12981	0.0166349	0.353275	2.22e-16	0.353275	0.0797933
315	RPS6	ribosomal protein S6	0.584132	1.80411e-17	0.584132	0.0103394	0.403079	3.57e-11	0.403079	8.87e-08	0.725702	5e-10	0.725702	0.0050047	0.213872	0	0.213872	0.296291
316	NOC3L	nucleolar complex associated 3 homolog (S. cerevisiae)	0.583992	0	0.583992	1.82e-05	0.712528	2.14e-10	0.712528	1.76e-12	1.43279	-4.83e-09	1.43279	0.00120981	0.696998	-2.22e-16	0.696998	0.016545
317	TRPT1	tRNA phosphotransferase 1	0.583565	0	0.583565	1.19e-05	0.51165	7.14e-11	0.51165	1.35e-11	1.13856	-1e-09	1.13856	0.00130239	0.402609	8.88e-16	0.402609	0.0196447
318	CLP1	cleavage and polyadenylation factor I subunit 1	0.581627	0	0.581627	3.96e-06	-0.869065	-1.07e-10	-0.869065	1.96e-08	0.984866	3.33e-10	0.984866	0.00195527	0.0969292	-6.66e-16	0.0969292	0.0797933
319	EIF5A	eukaryotic translation initiation factor 5A	0.581418	-4e-10	0.581418	0.000658	0.259968	-7.14e-11	0.259968	0.136276	0.756335	-1e-08	0.756335	0.104945	0.327845	-6.66e-16	0.327845	0.0733172
320	CLK3	CDC-like kinase 3	0.580767	2e-10	0.580767	8.57e-06	0.0873029	2.14e-10	0.0873029	0.206059	0.871325	-6.67e-09	0.871325	0.118996	0.195399	2.22e-16	0.195399	0.243006
321	RPL35	ribosomal protein L35	0.580509	-4e-10	0.580509	0.000712	0.553837	-1.43e-10	0.553837	8.96e-11	0.900725	-8.33e-10	0.900725	0.00165914	0.64623	-4.44e-16	0.64623	0.0797933
Down regulated RBPs
1	KHDRBS2	KH domain containing, RNA binding, signal transduction associated 2	-5.32434	-3e-10	-5.32434	1.9e-06	-1.54718	4.29e-10	-1.54718	1.45e-13	-4.84185	0	-4.84185	0.00154438	-0.556787	0	-0.556787	0.0186208
2	RBM11	RNA binding motif protein 11	-4.686	0	-4.686	1.9e-06	-2.10266	-1.07e-10	-2.10266	8.99e-14	-4.85333	0	-4.85333	0.00120981	-1.1019	0	-1.1019	0.016545
3	JAKMIP1	janus kinase and microtubule interacting protein 1	-4.60365	0	-4.60365	1.9e-06	-3.02805	1.07e-10	-3.02805	4.59e-14	-4.696	9.17e-09	-4.696	0.00120981	-2.77047	0	-2.77047	0.016545
4	NPM2	nucleophosmin/nucleoplasmin 2	-4.12632	0	-4.12632	1.9e-06	-1.50021	2.86e-10	-1.50021	4.24e-13	-4.89121	-2.17e-09	-4.89121	0.00120981	-0.653853	-8.88e-16	-0.653853	0.016545
5	CPEB3	cytoplasmic polyadenylation element binding protein 3	-3.67815	-3e-10	-3.67815	1.9e-06	-1.46611	-3.79e-10	-1.46611	3.82e-13	-2.76798	5e-09	-2.76798	0.00154438	-0.573363	2.22e-16	-0.573363	0.0166765
6	STXBP1	syntaxin binding protein 1	-3.05883	2e-10	-3.05883	1.9e-06	-2.25562	-2.86e-10	-2.25562	4.53e-13	-3.1096	1.67e-09	-3.1096	0.00120981	-2.72632	0	-2.72632	0.016545
7	ADAD2	adenosine deaminase domain containing 2	-2.92681	-2.28983e-17	-2.92681	2.63e-06	-1.20155	4.29e-10	-1.20155	3.62e-07	-1.74091	1e-08	-1.74091	0.0166349	-0.226777	-4.44e-16	-0.226777	0.0329133
8	TDRD9	tudor domain containing 9	-2.89916	0	-2.89916	2.17e-06	-1.34689	-3.57e-10	-1.34689	1.53e-10	-2.53513	-3.83e-09	-2.53513	0.00135066	-1.56188	2.22e-16	-1.56188	0.0180102
9	AFF2	AF4/FMR2 family, member 2	-2.81022	0	-2.81022	4.52e-06	-0.50984	-3.93e-10	-0.50984	0.0127705	-2.9855	-6.67e-10	-2.9855	0.00211379	-0.519156	0	-0.519156	0.01764
10	RALYL	RALY RNA binding protein-like	-2.79032	0	-2.79032	4.81e-06	-3.68249	2.86e-10	-3.68249	3.13e-14	-3.54168	-6e-09	-3.54168	0.00120981	-3.24919	4.44e-16	-3.24919	0.016545
11	SORBS2	sorbin and SH3 domain containing 2	-2.60667	1e-10	-2.60667	1.9e-06	-0.986386	7.14e-11	-0.986386	7.87e-10	-2.09967	-6.67e-10	-2.09967	0.00120981	-0.656027	6.66e-16	-0.656027	0.016545
12	KIAA1324	KIAA1324	-2.60309	-2e-10	-2.60309	1.9e-06	-1.7255	-4.29e-10	-1.7255	4.4e-13	-2.3179	0	-2.3179	0.00120981	-0.65329	2.22e-16	-0.65329	0.016545
13	DDX25	DEAD (Asp-Glu-Ala-Asp) box helicase 25	-2.58841	0	-2.58841	2.11e-06	-1.59566	4.64e-10	-1.59566	4.24e-13	-3.01238	-3.33e-09	-3.01238	0.00120981	-1.08597	-8.88e-16	-1.08597	0.0218046
14	SIDT1	SID1 transmembrane family, member 1	-2.56904	0	-2.56904	2.04e-06	-1.83155	0	-1.83155	1.71e-12	-2.24707	3.33e-09	-2.24707	0.00195527	-1.07048	-2.22e-16	-1.07048	0.034382
15	EEF1A2	eukaryotic translation elongation factor 1 alpha 2	-2.53653	0	-2.53653	1.93e-06	-2.42792	-7.14e-11	-2.42792	1.37e-11	-3.38361	1.67e-09	-3.38361	0.00120981	-1.25624	6.66e-16	-1.25624	0.01764
16	CPEB1	cytoplasmic polyadenylation element binding protein 1	-2.49198	0	-2.49198	1.9e-06	-1.30438	-1.43e-10	-1.30438	4.08e-10	-1.87236	4.83e-09	-1.87236	0.00120981	-1.14071	6.66e-16	-1.14071	0.016545
17	RTN4	reticulon 4	-2.26279	0	-2.26279	1.9e-06	-0.405617	-2.14e-10	-0.405617	2.39e-10	-1.77813	-3.33e-09	-1.77813	0.00120981	-0.657396	4.44e-16	-0.657396	0.0166765
18	EIF4A2	eukaryotic translation initiation factor 4A2	-2.18698	0	-2.18698	1.9e-06	0.837513	-1.43e-10	0.837513	3.13e-08	-1.04189	-3.67e-09	-1.04189	0.0014444	-0.231559	2.22e-16	-0.231559	0.0302454
19	PAIP2B	poly(A) binding protein interacting protein 2B	-2.08612	-3e-10	-2.08612	2.29e-06	-2.05737	3.57e-11	-2.05737	2.42e-09	-2.21604	-5e-09	-2.21604	0.00165914	-2.46007	8.88e-16	-2.46007	0.01764
20	YWHAG	tyrosine 3-monooxygenase/tryptophan 5-monooxygenase activation protein, gamma polypeptide	-2.04034	0	-2.04034	1.9e-06	-0.757791	-5e-10	-0.757791	1.09e-12	-1.35414	0	-1.35414	0.00120981	-1.07088	-4.44e-16	-1.07088	0.016545
21	ELAVL4	ELAV like neuron-specific RNA binding protein 4	-1.84791	2e-10	-1.84791	9.14e-05	-2.05373	-2.86e-10	-2.05373	7.81e-13	-2.49119	4e-09	-2.49119	0.0014444	-1.85454	0	-1.85454	0.01764
22	R3HDM1	R3H domain containing 1	-1.84562	0	-1.84562	1.9e-06	-1.11191	-2.14e-10	-1.11191	1.48e-13	-1.25021	-6.67e-09	-1.25021	0.00383788	-0.83255	-8.88e-16	-0.83255	0.016545
23	LARP6	La ribonucleoprotein domain family, member 6	-1.82147	0	-1.82147	1.9e-06	-0.921592	2.14e-10	-0.921592	2.87e-07	-1.4667	-3.33e-09	-1.4667	0.00195527	-1.43324	-1.33e-15	-1.43324	0.0210993
24	SCG3	secretogranin III	-1.81939	0	-1.81939	1.22e-05	-1.64906	4.29e-10	-1.64906	7.54e-12	-1.7113	-5e-09	-1.7113	0.00350684	-1.96177	1.11e-15	-1.96177	0.0186208
25	SYNE1	spectrin repeat containing, nuclear envelope 1	-1.69783	0	-1.69783	2.11e-06	-0.310648	0	-0.310648	0.0154909	-0.766204	2e-09	-0.766204	0.0166349	-0.806962	-6.66e-16	-0.806962	0.0166765
26	ELAVL2	ELAV like neuron-specific RNA binding protein 2	-1.6605	2e-10	-1.6605	7.82e-06	-2.80742	-3.57e-11	-2.80742	1e-13	-1.70427	1.67e-09	-1.70427	0.0109517	-2.23744	-2.22e-16	-2.23744	0.016545
27	NR0B1	nuclear receptor subfamily 0, group B, member 1	-1.65423	0	-1.65423	0.0127235	-0.642746	1.79e-10	-0.642746	0.00042	-1.86615	4.33e-09	-1.86615	0.235813	-0.0363875	0	-0.0363875	0.110993
28	ADARB2	adenosine deaminase, RNA-specific, B2 (non-functional)	-1.61567	0	-1.61567	6.2e-05	-1.74812	2.14e-10	-1.74812	4.49e-09	-3.50158	-1e-09	-3.50158	0.00120981	-0.761719	2.22e-16	-0.761719	0.0167771
29	DZIP3	DAZ interacting zinc finger protein 3	-1.61175	-3e-10	-1.61175	1.9e-06	-0.776063	2.5e-10	-0.776063	2.14e-10	-1.043	2e-09	-1.043	0.0119383	-0.829766	-8.88e-16	-0.829766	0.0186208
30	RIMS1	regulating synaptic membrane exocytosis 1	-1.60932	0	-1.60932	4.52e-06	-2.92803	-4.64e-10	-2.92803	1.35e-13	-2.54566	2.17e-09	-2.54566	0.00120981	-1.09435	2.22e-16	-1.09435	0.016545
31	NKRF	NFKB repressing factor	-1.53579	0	-1.53579	1.9e-06	-0.587948	-3.21e-10	-0.587948	6.42e-12	-1.0193	-2.5e-09	-1.0193	0.00135066	-0.872743	1.33e-15	-0.872743	0.016545
32	RPP25	ribonuclease P/MRP 25kDa subunit	-1.48765	-6.245e-18	-1.48765	6.08e-06	-0.792291	3.57e-11	-0.792291	2.6e-09	-1.3977	-1.67e-09	-1.3977	0.00321613	-0.341323	2.22e-16	-0.341323	0.0234493
33	TARSL2	threonyl-tRNA synthetase-like 2	-1.44812	5.55112e-18	-1.44812	1.99e-06	-0.566101	-1.79e-10	-0.566101	7.77e-06	-0.853334	6.67e-10	-0.853334	0.0050047	-0.565154	-6.66e-16	-0.565154	0.0210993
34	AUH	AU RNA binding protein/enoyl-CoA hydratase	-1.43824	0	-1.43824	1.9e-06	-0.848588	1.43e-10	-0.848588	2.71e-13	-1.01403	0	-1.01403	0.00120981	-0.699084	0	-0.699084	0.0196447
35	DDX24	DEAD (Asp-Glu-Ala-Asp) box helicase 24	-1.39471	-2e-10	-1.39471	1.9e-06	-0.935573	0	-0.935573	2.41e-10	-1.10656	1e-08	-1.10656	0.00772817	-0.60681	4.44e-16	-0.60681	0.0165463
36	MBNL2	muscleblind-like splicing regulator 2	-1.38565	2e-10	-1.38565	1.94e-06	-1.14437	1.07e-10	-1.14437	2.06e-11	-1.21411	2.83e-09	-1.21411	0.00154438	-0.612765	0	-0.612765	0.016545
37	SNRPN	small nuclear ribonucleoprotein polypeptide N	-1.3611	0	-1.3611	5.06e-05	-1.23331	0	-1.23331	6.11e-11	-1.59691	0	-1.59691	0.0129804	-1.40321	2.22e-16	-1.40321	0.016545
38	RBM24	RNA binding motif protein 24	-1.32139	0	-1.32139	3.74e-06	-1.93486	1.79e-10	-1.93486	1.03e-13	-1.66756	-4.17e-09	-1.66756	0.00383788	-2.13761	-2.22e-16	-2.13761	0.0169305
39	ADARB1	adenosine deaminase, RNA-specific, B1	-1.31427	0	-1.31427	2.25e-06	0.263225	3.57e-11	0.263225	0.191207	-0.575585	7.17e-09	-0.575585	0.118996	-0.301334	0	-0.301334	0.0165463
40	PEBP1	phosphatidylethanolamine binding protein 1	-1.30961	0	-1.30961	2.17e-06	-0.470121	2.86e-10	-0.470121	8.77e-09	-0.658659	1.5e-09	-0.658659	0.00627352	-0.903268	-4.44e-16	-0.903268	0.0169305
41	C2orf15	chromosome 2 open reading frame 15	-1.30917	0	-1.30917	8.82e-06	-0.904561	-4.64e-10	-0.904561	0.00141595	-1.50007	1e-08	-1.50007	0.00418437	-0.064966	0	-0.064966	0.335076
42	EIF4ENIF1	eukaryotic translation initiation factor 4E nuclear import factor 1	-1.30734	0	-1.30734	1.9e-06	-0.171642	-3.57e-11	-0.171642	0.129479	-0.588222	-2.83e-09	-0.588222	0.0249931	-0.263493	4.44e-16	-0.263493	0.042922
43	NSUN6	NOP2/Sun domain family, member 6	-1.29893	0	-1.29893	6.5e-06	0.19891	-2.86e-10	0.19891	0.175419	-0.397203	-1.4e-08	-0.397203	0.151497	0.0657846	6.66e-16	0.0657846	0.763181
44	PNLDC1	poly(A)-specific ribonuclease (PARN)-like domain containing 1	-1.28457	1.11022e-17	-1.28457	2.76e-06	-0.81393	-3.93e-10	-0.81393	5.68e-09	-2.77793	2.33e-09	-2.77793	0.00120981	-0.257181	-2.22e-16	-0.257181	0.0559974
45	HABP4	hyaluronan binding protein 4	-1.25752	-3e-10	-1.25752	2.63e-06	-1.05871	-2.86e-10	-1.05871	2.21e-13	-1.58411	1.17e-09	-1.58411	0.00120981	-1.03625	0	-1.03625	0.016545
46	ELAVL3	ELAV like neuron-specific RNA binding protein 3	-1.22176	3e-10	-1.22176	0.000583	-1.72696	-1.43e-10	-1.72696	1.13e-09	-1.61574	-1.67e-09	-1.61574	0.00250322	-0.608225	0	-0.608225	0.0314255
47	STAU2	staufen double-stranded RNA binding protein 2	-1.19018	-2e-10	-1.19018	1.9e-06	-1.09022	-3.21e-10	-1.09022	0	-0.900075	-8.33e-09	-0.900075	0.0050047	-0.616201	-6.66e-16	-0.616201	0.016545
48	ZC3H7B	zinc finger CCCH-type containing 7B	-1.17573	0	-1.17573	6.4e-06	0.011269	2.5e-10	0.011269	0.800058	0.32826	1.67e-08	0.32826	0.738539	0.00198244	0	0.00198244	0.895388
49	HSP90AB1	heat shock protein 90kDa alpha (cytosolic), class B member 1	-1.16183	-2e-10	-1.16183	1.9e-06	-0.53482	-3.57e-10	-0.53482	1.16e-06	-0.673853	5e-09	-0.673853	0.0270208	-0.903794	0	-0.903794	0.0210993
50	PTBP2	polypyrimidine tract binding protein 2	-1.13247	0	-1.13247	2.87e-05	-0.805771	3.57e-11	-0.805771	3.55e-11	-0.69716	-2.67e-09	-0.69716	0.0166349	-0.315769	4.44e-16	-0.315769	0.0906716
51	ZCCHC17	zinc finger, CCHC domain containing 17	-1.09571	0	-1.09571	2.27e-06	-0.462052	-1.43e-10	-0.462052	4.46e-11	-0.360166	1.67e-09	-0.360166	0.190373	-0.457578	8.88e-16	-0.457578	0.0255769
52	PURG	purine-rich element binding protein G	-1.09485	0	-1.09485	0.000355	-0.411543	2.14e-10	-0.411543	1.42e-05	-0.32682	-4.33e-09	-0.32682	0.498113	-0.129319	2.22e-16	-0.129319	0.458104
53	SRPK2	SRSF protein kinase 2	-1.09475	2e-10	-1.09475	2.26e-06	-0.394981	7.14e-11	-0.394981	3.95e-06	-0.596775	6.67e-09	-0.596775	0.142741	-0.50774	-8.88e-16	-0.50774	0.0173178
54	PSTK	phosphoseryl-tRNA kinase	-1.09261	5.55112e-18	-1.09261	2.33e-05	-0.54097	1.07e-10	-0.54097	4.86e-10	-1.02694	0	-1.02694	0.0050047	-0.522768	-2.22e-16	-0.522768	0.0165463
55	PAPD5	PAP associated domain containing 5	-1.07351	-4e-10	-1.07351	2.3e-06	-0.445744	1.79e-10	-0.445744	8.47e-10	-0.400412	2.67e-09	-0.400412	0.0986555	-0.294393	2.22e-16	-0.294393	0.106546
56	RANBP17	RAN binding protein 17	-1.06931	0	-1.06931	0.000517	-0.433026	1.43e-10	-0.433026	0.00965078	-1.18317	3.33e-09	-1.18317	0.0480741	-0.114945	-4.44e-16	-0.114945	0.182738
57	FTO	fat mass and obesity associated	-1.06205	6.15827e-18	-1.06205	3.35e-06	-0.609146	-2.86e-10	-0.609146	1.07e-10	-0.776778	-1.67e-09	-0.776778	0.00223518	-0.521669	-4.44e-16	-0.521669	0.016545
58	AARSD1	alanyl-tRNA synthetase domain containing 1	-1.05685	0	-1.05685	1.9e-06	-0.51259	3.57e-11	-0.51259	3.43e-11	-1.05405	2.83e-09	-1.05405	0.00230398	-0.165211	-2.22e-16	-0.165211	0.110993
59	KIAA0430	KIAA0430	-1.05281	0	-1.05281	2.19e-06	-0.233709	-1.79e-10	-0.233709	0.0390446	-0.691377	-2.83e-09	-0.691377	0.00546267	-0.256735	-4.44e-16	-0.256735	0.129839
60	MRPL41	mitochondrial ribosomal protein L41	-1.04115	4.85723e-18	-1.04115	4.02e-06	0.28011	-3.57e-11	0.28011	0.109034	-0.73877	0	-0.73877	0.00418437	-0.193868	-8.88e-16	-0.193868	0.0559974
61	PPARGC1A	peroxisome proliferator-activated receptor gamma, coactivator 1 alpha	-1.03996	4e-10	-1.03996	0.000106	-0.157817	-3.57e-11	-0.157817	0.345863	-0.684694	0	-0.684694	0.151497	-0.336511	-4.44e-16	-0.336511	0.251565
62	EIF1B	eukaryotic translation initiation factor 1B	-1.033	0	-1.033	1.96e-06	-0.445345	7.14e-11	-0.445345	2.46e-07	-0.353521	1.67e-09	-0.353521	0.362156	-0.331818	2.22e-16	-0.331818	0.0244194
63	R3HDM2	R3H domain containing 2	-1.02887	3e-10	-1.02887	1.94e-06	-0.876269	-4.29e-10	-0.876269	1.03e-13	-0.600946	-1.67e-09	-0.600946	0.248117	-0.556065	-4.44e-16	-0.556065	0.0173178
64	YWHAZ	tyrosine 3-monooxygenase/tryptophan 5-monooxygenase activation protein, zeta polypeptide	-1.02292	0	-1.02292	1.9e-06	-0.765031	4.64e-10	-0.765031	8.99e-14	-0.863689	-2.17e-09	-0.863689	0.0230832	-0.780828	-1.33e-15	-0.780828	0.016545
65	CNP	2',3'-cyclic nucleotide 3' phosphodiesterase	-1.02244	0	-1.02244	8.63e-05	-1.13347	3.57e-10	-1.13347	4.12e-08	-0.970405	-5e-09	-0.970405	0.053486	-1.56802	-1.33e-15	-1.56802	0.0203439
66	NGRN	neugrin, neurite outgrowth associated	-1.01957	-2e-10	-1.01957	1.9e-06	-0.688541	1.79e-10	-0.688541	1.35e-11	-1.2124	-6.67e-09	-1.2124	0.00130239	-0.812301	0	-0.812301	0.0255769
67	DYNC1H1	dynein, cytoplasmic 1, heavy chain 1	-1.00374	0	-1.00374	6.36e-06	0.0125616	2.86e-10	0.0125616	0.588739	-0.842487	-3.33e-09	-0.842487	0.0014444	-0.190012	6.66e-16	-0.190012	0.042922
68	PPARGC1B	peroxisome proliferator-activated receptor gamma, coactivator 1 beta	-0.994424	0	-0.994424	0.00174212	-0.418115	-4.64e-10	-0.418115	0.00244493	-0.67367	-1e-09	-0.67367	0.0109517	-0.228649	2.22e-16	-0.228649	0.0314255
69	G3BP2	GTPase activating protein (SH3 domain) binding protein 2	-0.970514	0	-0.970514	1.9e-06	-0.665744	2.14e-10	-0.665744	6.57e-07	-0.354746	-6.33e-09	-0.354746	0.212634	-0.442547	0	-0.442547	0.0329133
70	CDC40	cell division cycle 40	-0.961819	3e-10	-0.961819	2.17e-06	-0.563724	-2.5e-10	-0.563724	4.89e-10	-0.453398	4.33e-09	-0.453398	0.151497	-0.462668	-4.44e-16	-0.462668	0.0225683
71	TDRKH	tudor and KH domain containing	-0.952635	0	-0.952635	5.94e-06	-0.533423	-2.5e-10	-0.533423	1.12e-08	-0.677453	1.67e-09	-0.677453	0.0341553	-0.56051	-4.44e-16	-0.56051	0.035916
72	PURA	purine-rich element binding protein A	-0.943638	1.31839e-17	-0.943638	4.81e-05	-0.0634257	3.93e-10	-0.0634257	0.785042	-0.667062	-1.67e-09	-0.667062	0.00684901	-0.331541	-8.88e-16	-0.331541	0.042922
73	STRBP	spermatid perinuclear RNA binding protein	-0.930215	0	-0.930215	4.2e-06	-1.06976	4.64e-10	-1.06976	6.15e-13	-0.673949	-6.67e-09	-0.673949	0.0926366	-0.815752	6.66e-16	-0.815752	0.0218046
74	PCBP3	poly(rC) binding protein 3	-0.923555	0	-0.923555	1.02e-05	-0.406909	-2.5e-10	-0.406909	0.000693	-2.1651	-1e-08	-2.1651	0.00211379	-0.168513	-2.22e-16	-0.168513	0.12032
75	FMR1	fragile X mental retardation 1	-0.92303	3e-10	-0.92303	3.64e-06	-0.525799	-2.14e-10	-0.525799	5.3e-12	-0.289681	-5e-09	-0.289681	0.411291	-0.248307	0	-0.248307	0.315161
76	FASN	fatty acid synthase	-0.914577	0	-0.914577	9.52e-06	-0.48558	2.5e-10	-0.48558	0.00103736	-0.750894	0	-0.750894	0.0129804	-0.234532	-4.44e-16	-0.234532	0.0302454
77	ASS1	argininosuccinate synthase 1	-0.907795	5.89806e-18	-0.907795	0.000354	-0.952611	-3.57e-10	-0.952611	1.86e-08	-1.88843	-6.67e-10	-1.88843	0.00295969	-0.877772	-8.88e-16	-0.877772	0.0612647
78	FAM98A	family with sequence similarity 98, member A	-0.899606	0	-0.899606	7.52e-06	-0.309822	1.07e-10	-0.309822	0.12846	0.0125923	-5e-09	0.0125923	0.963999	-0.205264	2.22e-16	-0.205264	0.0467113
79	ENOX1	ecto-NOX disulfide-thiol exchanger 1	-0.893884	0	-0.893884	0.000572	-0.431882	-2.86e-10	-0.431882	9.2e-06	-0.849739	1.67e-09	-0.849739	0.0270208	-0.635951	0	-0.635951	0.0234493
80	CSTF2T	cleavage stimulation factor, 3' pre-RNA, subunit 2, 64kDa, tau variant	-0.892764	-1e-10	-0.892764	2.85e-05	-0.471285	-1.07e-10	-0.471285	6.33e-08	-0.265557	-6.67e-09	-0.265557	0.212634	-0.470907	-1.33e-15	-0.470907	0.042922
81	NANOS3	nanos homolog 3 (Drosophila)	-0.879393	0	-0.879393	2.05e-05	-0.199316	3.57e-10	-0.199316	0.202816	-1.52611	0	-1.52611	0.00120981	0.0741508	-2.22e-16	0.0741508	0.377935
82	DDX10	DEAD (Asp-Glu-Ala-Asp) box polypeptide 10	-0.876044	0	-0.876044	2.58e-06	-0.539277	7.14e-11	-0.539277	1.7e-12	0.00352941	-5e-09	0.00352941	0.883702	-0.178179	0	-0.178179	0.0763934
83	RANBP6	RAN binding protein 6	-0.875741	0	-0.875741	0.000203	-0.649434	3.57e-10	-0.649434	1.75e-10	-0.836555	0	-0.836555	0.0446468	-0.646016	8.88e-16	-0.646016	0.01764
84	DYNLL1	dynein, light chain, LC8-type 1	-0.874186	-2e-10	-0.874186	2.34e-06	-0.425458	-1.43e-10	-0.425458	3.9e-11	-0.230853	1.67e-10	-0.230853	0.0759129	-0.522815	-1.33e-15	-0.522815	0.01764
85	HBS1L	HBS1-like (S. cerevisiae)	-0.874129	-2e-10	-0.874129	2.72e-05	-0.563484	2.5e-10	-0.563484	2.91e-07	0.398844	-5e-09	0.398844	0.330824	-0.536624	2.22e-16	-0.536624	0.0218046
86	TRUB1	TruB pseudouridine (psi) synthase family member 1	-0.86383	0	-0.86383	2.46e-06	-0.630424	0	-0.630424	1.67e-06	-0.873297	-1.17e-08	-0.873297	0.180079	-0.256658	2.22e-16	-0.256658	0.01764
87	SLC4A1AP	solute carrier family 4 (anion exchanger), member 1, adaptor protein	-0.853717	0	-0.853717	1.9e-06	-0.463851	2.14e-10	-0.463851	1.12e-09	-0.475938	1.67e-09	-0.475938	0.0140966	-0.249101	-4.44e-16	-0.249101	0.0763934
88	NHP2L1	NHP2 non-histone chromosome protein 2-like 1 (S. cerevisiae)	-0.853598	0	-0.853598	1.9e-06	-0.912006	-3.38e-18	-0.912006	4.3e-12	-0.569782	1.83e-09	-0.569782	0.00924666	-0.228867	0	-0.228867	0.0612647
89	UPF2	UPF2 regulator of nonsense transcripts homolog (yeast)	-0.851821	3e-10	-0.851821	5.21e-05	-0.618411	1.79e-10	-0.618411	1.15e-10	-0.506938	-8.33e-09	-0.506938	0.118996	-0.614151	-4.44e-16	-0.614151	0.0255769
90	MRPS25	mitochondrial ribosomal protein S25	-0.837077	0	-0.837077	3.25e-06	-0.0247633	-1.79e-10	-0.0247633	0.771958	-0.239742	-1.67e-09	-0.239742	0.185784	-0.262826	-4.44e-16	-0.262826	0.12032
91	DSP	desmoplakin	-0.827694	3e-10	-0.827694	0.00211607	-0.964471	-2.5e-10	-0.964471	1.91e-08	0.065267	1.67e-08	0.065267	0.770131	0.00770896	-2.22e-16	0.00770896	0.815008
92	MOV10L1	Mov10l1, Moloney leukemia virus 10-like 1, homolog (mouse)	-0.822588	0	-0.822588	2.33e-05	-0.263986	2.5e-10	-0.263986	0.0434882	-1.19041	8.33e-09	-1.19041	0.0249931	-0.0834514	-4.44e-16	-0.0834514	0.140225
93	TCF20	transcription factor 20 (AR1)	-0.812037	0	-0.812037	0.000746	-0.276319	-3.57e-11	-0.276319	0.000841	-0.611236	-1e-09	-0.611236	0.0428112	-0.0410179	0	-0.0410179	0.482051
94	MRPL1	mitochondrial ribosomal protein L1	-0.807847	0	-0.807847	2.01e-05	-0.376396	-2.14e-10	-0.376396	6.58e-09	-0.367087	-7e-09	-0.367087	0.190373	-0.0533906	4.44e-16	-0.0533906	0.668842
95	SPATS2	spermatogenesis associated, serine-rich 2	-0.807013	0	-0.807013	3.32e-05	-0.483228	7.14e-11	-0.483228	2.43e-07	-0.505309	5e-09	-0.505309	0.118996	-0.0756366	6.66e-16	-0.0756366	0.422843
96	ALDH6A1	aldehyde dehydrogenase 6 family, member A1	-0.806325	-1e-10	-0.806325	0.000289	-0.621608	3.57e-10	-0.621608	5.68e-07	-0.814031	-9.17e-09	-0.814031	0.0497087	-0.538284	-1.11e-15	-0.538284	0.115686
97	FARSA	phenylalanyl-tRNA synthetase, alpha subunit	-0.805413	0	-0.805413	2.42e-06	-0.219001	1.07e-10	-0.219001	0.000391	-0.346187	-3.83e-09	-0.346187	0.0617518	-0.0326144	8.88e-16	-0.0326144	0.895388
98	ZC3H6	zinc finger CCCH-type containing 6	-0.792683	0	-0.792683	1.67e-05	-0.3171	1.79e-10	-0.3171	9.31e-06	-0.361513	1.17e-08	-0.361513	0.394226	-0.415576	0	-0.415576	0.042922
99	REXO1	REX1, RNA exonuclease 1 homolog (S. cerevisiae)	-0.789383	3e-10	-0.789383	2.21e-06	-0.21298	2.5e-10	-0.21298	0.446084	-0.979611	1.17e-08	-0.979611	0.08431	-0.132316	6.66e-16	-0.132316	0.356655
100	SLU7	SLU7 splicing factor homolog (S. cerevisiae)	-0.784632	-1e-10	-0.784632	1.96e-06	-0.356737	2.86e-10	-0.356737	8.61e-08	-0.427125	4.67e-09	-0.427125	0.0196311	-0.540935	0	-0.540935	0.0244194
101	TAF15	TAF15 RNA polymerase II, TATA box binding protein (TBP)-associated factor, 68kDa	-0.782701	-7.21645e-17	-0.782701	0.0193224	0.111823	3.57e-11	0.111823	0.387535	0.938303	-3.33e-10	0.938303	0.00250322	0.251546	2.22e-16	0.251546	0.0763934
102	EIF5	eukaryotic translation initiation factor 5	-0.757416	4.85723e-18	-0.757416	5.06e-05	-0.101657	2.86e-10	-0.101657	0.39546	-0.296758	8.33e-09	-0.296758	0.287858	-0.302792	8.88e-16	-0.302792	0.151249
103	PAIP2	poly(A) binding protein interacting protein 2	-0.756424	6.93889e-19	-0.756424	6.06e-05	-0.445151	-1.43e-10	-0.445151	4.07e-08	-0.58402	-2e-09	-0.58402	0.00288447	-0.236423	-1.33e-15	-0.236423	0.115686
104	THOC3	THO complex 3	-0.74255	0	-0.74255	2.29e-05	NA	NA	NA	NA	-0.46977	-1e-09	-0.46977	0.0986555	NA	NA	NA	NA
105	HSP90AA1	heat shock protein 90kDa alpha (cytosolic), class A member 1	-0.735539	0	-0.735539	8.69e-06	-0.151204	-4.64e-10	-0.151204	0.00376901	-0.188401	-1.67e-09	-0.188401	0.682565	-0.389533	0	-0.389533	0.035916
106	GRSF1	G-rich RNA sequence binding factor 1	-0.735264	0	-0.735264	5.01e-06	-0.443264	-7.14e-11	-0.443264	6.06e-11	-0.107809	1.67e-09	-0.107809	0.545257	-0.222396	0	-0.222396	0.106546
107	RNASE1	ribonuclease, RNase A family, 1 (pancreatic)	-0.732983	0	-0.732983	0.00514975	-0.373954	2.14e-10	-0.373954	0.0619	-0.863707	5.17e-09	-0.863707	0.0461186	-0.601998	-6.66e-16	-0.601998	0.0869091
108	UHMK1	U2AF homology motif (UHM) kinase 1	-0.728747	3e-10	-0.728747	0.000229	-0.381032	-2.14e-10	-0.381032	0.00334432	-0.429047	-1.67e-09	-0.429047	0.394226	-0.312405	4.44e-16	-0.312405	0.0612647
109	RRP12	ribosomal RNA processing 12 homolog (S. cerevisiae)	-0.727246	0	-0.727246	1.28e-05	0.137962	-1.43e-10	0.137962	0.139114	-0.490952	4e-09	-0.490952	0.0180814	0.0641266	6.66e-16	0.0641266	0.259886
110	ZCCHC14	zinc finger, CCHC domain containing 14	-0.720283	0	-0.720283	9.89e-05	0.161951	-3.57e-10	0.161951	0.646525	0.0200159	-1.83e-09	0.0200159	0.916343	0.0813312	-4.44e-16	0.0813312	0.558346
111	ASH1L	ash1 (absent, small, or homeotic)-like (Drosophila)	-0.718407	0	-0.718407	0.00014	-0.0388466	2.5e-10	-0.0388466	0.827717	-0.166368	5e-10	-0.166368	0.462023	-0.0997711	-4.44e-16	-0.0997711	0.668842
112	TARBP1	TAR (HIV-1) RNA binding protein 1	-0.708054	0	-0.708054	0.00184295	-0.621456	-7.14e-11	-0.621456	6.94e-07	-0.369538	1e-09	-0.369538	0.175957	-0.334684	-4.44e-16	-0.334684	0.182738
113	SARS	seryl-tRNA synthetase	-0.700339	0	-0.700339	6.29e-06	-0.091686	2.14e-10	-0.091686	0.153384	-0.46499	6.67e-10	-0.46499	0.0305243	-0.392666	0	-0.392666	0.0412231
114	EIF4G3	eukaryotic translation initiation factor 4 gamma, 3	-0.691913	0	-0.691913	2.31e-05	-0.286997	-2.5e-10	-0.286997	0.00028	0.264813	-6.67e-09	0.264813	0.330824	-0.094685	-6.66e-16	-0.094685	0.446405
115	ATP5A1	ATP synthase, H+ transporting, mitochondrial F1 complex, alpha subunit 1, cardiac muscle	-0.690685	0	-0.690685	3.05e-05	-0.0228086	2.5e-10	-0.0228086	0.803963	-0.410318	0	-0.410318	0.0428112	-0.181374	-4.44e-16	-0.181374	0.0833261
116	ZMAT2	zinc finger, matrin-type 2	-0.686298	-4e-10	-0.686298	5.14e-06	-0.447814	4.29e-10	-0.447814	1.46e-10	-0.246971	3.33e-10	-0.246971	0.273867	-0.462603	-4.44e-16	-0.462603	0.0173178
117	AKAP1	A kinase (PRKA) anchor protein 1	-0.678569	0	-0.678569	6.48e-05	-0.0974384	-1.07e-10	-0.0974384	0.346566	-0.269287	6.67e-09	-0.269287	0.219162	-0.0248028	-2.22e-16	-0.0248028	0.895388
118	LRRC47	leucine rich repeat containing 47	-0.674427	0	-0.674427	4.81e-06	-0.24645	-7.14e-11	-0.24645	0.000324	-0.325694	8.33e-09	-0.325694	0.394226	-0.189627	0	-0.189627	0.545156
119	BCLAF1	BCL2-associated transcription factor 1	-0.670925	1e-10	-0.670925	2.24e-05	-0.0604451	-7.14e-11	-0.0604451	0.740202	0.216877	-1.67e-09	0.216877	0.302007	0.0205671	-4.44e-16	0.0205671	1
120	RANBP2	RAN binding protein 2	-0.667856	0	-0.667856	0.000943	-0.551795	-4.14e-10	-0.551795	2.16e-13	0.171942	3.33e-09	0.171942	0.589424	-0.390799	-4.44e-16	-0.390799	0.0289967
121	PIWIL2	piwi-like RNA-mediated gene silencing 2	-0.657378	-2.35922e-17	-0.657378	0.0252934	-0.347061	-3.57e-11	-0.347061	0.000368	-0.445427	-8.33e-09	-0.445427	0.462023	-0.150755	2.22e-16	-0.150755	0.0584871
122	TRUB2	TruB pseudouridine (psi) synthase family member 2	-0.657311	0	-0.657311	9.01e-05	-0.268382	-4.29e-10	-0.268382	0.000111	-0.248846	8.33e-10	-0.248846	0.223906	-0.239283	-1.33e-15	-0.239283	0.259886
123	HEXIM1	hexamethylene bis-acetamide inducible 1	-0.654831	0	-0.654831	0.000607	-0.229236	-3.57e-11	-0.229236	0.0088239	-0.205033	6.67e-10	-0.205033	0.60677	0.119131	-2.22e-16	0.119131	0.458104
124	LARP1	La ribonucleoprotein domain family, member 1	-0.654109	3e-10	-0.654109	0.000163	-0.146682	1.79e-10	-0.146682	0.225015	-0.155827	-6.67e-09	-0.155827	0.445544	-0.126168	4.44e-16	-0.126168	0.345814
125	TSR2	TSR2, 20S rRNA accumulation, homolog (S. cerevisiae)	-0.653727	0	-0.653727	0.000151	-0.278394	7.14e-11	-0.278394	0.000142	-1.42074	2.33e-09	-1.42074	0.00120981	-0.643887	8.88e-16	-0.643887	0.016545
126	SMAD3	SMAD family member 3	-0.648061	0	-0.648061	3.97e-05	-0.233861	-7.14e-11	-0.233861	0.124581	-0.124343	4.67e-09	-0.124344	0.498113	-0.0782612	0	-0.0782612	0.422843
127	FASTKD1	FAST kinase domains 1	-0.643454	0	-0.643454	3.35e-05	0.430554	-4.64e-10	0.430554	8.46e-07	-0.446508	-2.67e-09	-0.446508	0.0617518	0.439812	4.44e-16	0.439812	0.0412231
128	RBPMS2	RNA binding protein with multiple splicing 2	-0.64115	0	-0.64115	0.0178661	0.208495	3.21e-10	0.208495	0.418985	0.897138	-1e-08	0.897138	0.0249931	-0.372039	4.44e-16	-0.372039	0.182738
129	ZNF622	zinc finger protein 622	-0.640627	0	-0.640627	2.78e-06	-0.24581	-2.14e-10	-0.24581	0.00791367	-0.270531	2.5e-09	-0.270531	0.190373	-0.233983	-2.22e-16	-0.233983	0.0210993
130	DDX51	DEAD (Asp-Glu-Ala-Asp) box polypeptide 51	-0.639186	0	-0.639186	1.93e-05	0.131547	-2.86e-10	0.131547	0.827717	-0.466516	-3.33e-10	-0.466516	0.0305243	-0.000897302	-2.22e-16	-0.000897302	0.94621
131	FKBP3	FK506 binding protein 3, 25kDa	-0.637695	0	-0.637695	3.41e-05	-0.345219	3.57e-11	-0.345219	0.00577883	-0.590279	0	-0.590279	0.021298	-0.233627	4.44e-16	-0.233627	0.042922
132	DMGDH	dimethylglycine dehydrogenase	-0.630387	0	-0.630387	0.0148376	-0.396424	2.86e-10	-0.396424	0.00242369	-0.919901	1.67e-09	-0.919901	0.0480741	-0.194757	-1.11e-16	-0.194757	0.115686
133	EIF4E3	eukaryotic translation initiation factor 4E family member 3	-0.628149	3e-10	-0.628149	0.000434	-1.09324	3.57e-11	-1.09324	9.6e-13	-0.769523	1.12e-08	-0.769523	0.00383788	-0.96501	2.22e-16	-0.96501	0.016545
134	TRAP1	TNF receptor-associated protein 1	-0.625029	0	-0.625029	8.57e-06	0.0633563	-1.43e-10	0.0633563	0.823285	-0.50296	2.17e-09	-0.50296	0.0153142	-0.0540478	-2.22e-16	-0.0540478	0.696159
135	C1orf52	chromosome 1 open reading frame 52	-0.623347	0	-0.623347	0.000218	-0.730809	-6.44e-18	-0.730809	8.99e-14	-0.149642	3.33e-09	-0.149642	0.60677	-0.607753	0	-0.607753	0.0225683
136	NOL6	nucleolar protein 6 (RNA-associated)	-0.623084	-1e-10	-0.623084	8.63e-06	0.0280291	-1.43e-10	0.0280291	0.538925	-0.0649438	-1.83e-09	-0.0649438	0.776497	0.0143024	-2.22e-16	0.0143024	0.788072
137	CPEB4	cytoplasmic polyadenylation element binding protein 4	-0.620925	0	-0.620925	0.000277	-0.631035	-1.07e-10	-0.631035	6.05e-08	-0.344218	5e-10	-0.344218	0.223906	-0.0949169	0	-0.0949169	0.828657
138	CHD3	chromodomain helicase DNA binding protein 3	-0.616192	0	-0.616192	0.00132505	-1.14483	3.21e-10	-1.14483	4.77e-11	-0.22309	5e-09	-0.22309	0.411291	-0.27269	-8.88e-16	-0.27269	0.0535693
139	NOLC1	nucleolar and coiled-body phosphoprotein 1	-0.615622	4e-10	-0.615622	2.98e-05	-0.272359	4.64e-10	-0.272359	0.000154	0.214277	-6.5e-09	0.214277	0.533963	-0.176283	4.44e-16	-0.176283	0.115686
140	MKRN1	makorin ring finger protein 1	-0.612285	-1e-10	-0.612285	1.48e-05	0.18525	3.57e-10	0.18525	0.00415636	-0.58142	7.33e-09	-0.58142	0.00772817	-0.149912	0	-0.149912	0.507055
141	GTPBP3	GTP binding protein 3 (mitochondrial)	-0.60941	0	-0.60941	0.000206	0.0636981	2.14e-10	0.0636981	0.307479	-0.216821	-3.33e-09	-0.216821	0.533963	0.174587	-2.22e-16	0.174587	0.0797933
142	ZC3H15	zinc finger CCCH-type containing 15	-0.607455	-4.16334e-18	-0.607455	6.45e-06	-0.310603	-4.29e-10	-0.310603	0.000332	-0.0338126	3.33e-09	-0.0338126	0.900668	-0.10124	-4.44e-16	-0.10124	0.482051
143	PUM1	pumilio RNA-binding family member 1	-0.607192	-3e-10	-0.607192	0.000108	-0.156696	1.43e-10	-0.156696	0.00309762	0.0850036	-8.33e-09	0.0850036	0.849498	0.0789571	-8.88e-16	0.0789571	0.599523
144	EEF1E1	eukaryotic translation elongation factor 1 epsilon 1	-0.604371	0	-0.604371	0.000536	-0.128147	-2.14e-10	-0.128147	0.016881	0.0954637	1.33e-09	0.0954637	0.462023	0.354539	4.44e-16	0.354539	0.0797933
145	CIRBP	cold inducible RNA binding protein	-0.601945	0	-0.601945	0.00150386	0.478505	-2.14e-10	0.478505	0.00054	0.109243	-1.17e-09	0.109243	0.794879	0.32217	-4.44e-16	0.32217	0.106546
146	WBP4	WW domain binding protein 4	-0.600371	-4e-10	-0.600371	0.000117	-0.163072	1.79e-10	-0.163072	0.0268049	-0.156233	-5e-09	-0.156233	0.776497	-0.0906306	0	-0.0906306	0.855505
147	ATXN1	ataxin 1	-0.59436	0	-0.59436	4.07e-06	-0.166038	-1.79e-10	-0.166038	0.135227	-0.800131	1.67e-09	-0.800131	0.00250322	-0.0555397	4.44e-16	-0.0555397	0.855505
148	ERN2	endoplasmic reticulum to nucleus signaling 2	-0.592571	-2e-10	-0.592571	8.01e-06	-0.0301825	-7.14e-11	-0.0301825	0.995123	0.554171	0	0.554171	0.362156	-0.0262261	0	-0.0262261	0.776088
149	MRPL55	mitochondrial ribosomal protein L55	-0.587346	-4e-10	-0.587346	3.4e-05	0.0446183	1.07e-10	0.0446183	0.914456	0.176618	-1.67e-09	0.176618	0.533963	0.0152522	2.22e-16	0.0152522	0.94621
150	SUMO1	small ubiquitin-like modifier 1	-0.586766	0	-0.586766	2.67e-05	-0.332857	1.43e-10	-0.332857	7.05e-06	-0.27721	0	-0.27721	0.330824	-0.263705	0	-0.263705	0.243006
151	AARS	alanyl-tRNA synthetase	-0.582557	0	-0.582557	9.31e-05	-0.246786	3.57e-10	-0.246786	0.000783	-0.704072	-5e-10	-0.704072	0.00595097	-0.308806	0	-0.308806	0.235369
p-value: Benjamini-Hochberg adjusted P value
Log2 fold change- derived by substracting average log2 value of Control from average log2 value of GBM
NA- Not Available
