# Supplementary material for: Elucidation of the genetic and epigenetic landscape alterations in RNA binding proteins in glioblastoma
Source: Oncotarget. 2016 Dec 27;8(10):16650–68. doi: 10.18632/oncotarget.14287 (PMC5369992; doi:10.18632/oncotarget.14287)
Supplement: Supplementary file 5 [file oncotarget-08-16650-s005.xlsx]

## Sheet: CNV
Supplementary table 4A: Differentially expressed RBPs which showed significant CNVs
				Copy number variations			TCGA Agilent expression
Sr.No.	Gene symbol	Gene name	location	%HOMDEL	%AMP	%alteration	Avgerage GBM	Avgerage Normal	Log2 fold change	p-value
Amplified
1	METTL1	methyltransferase like 1	12q13	0	13.5	13.5	1.31158	3.99e-18	1.31158	2.63e-06
2	MRPS17	mitochondrial ribosomal protein S17	07p11-q11.21	0	11.72	11.72	0.80945	0	0.80945	0.000126
3	CCT6A	chaperonin containing TCP1, subunit 6A (zeta 1)	07p11.2	0	10.12	10.12	1.27664	0	1.27664	2.63e-06
4	FIP1L1	factor interacting with PAPOLA and CPSF1	04q12	0	8.53	8.53	0.742515	0	0.742515	0.000368
5	SNRPE	small nuclear ribonucleoprotein polypeptide E	01q32	0	4.97	4.97	0.862356	0	0.862356	1.7e-05
6	METTL2B	methyltransferase like 2B	07q32.2	0	2.66	2.66	0.891295	-4e-10	0.891295	1.51e-05
7	TNPO3	transportin 3	07q32.2	0	2.31	2.31	0.878943	0	0.878943	0.000507
8	ZC3HC1	zinc finger, C3HC-type containing 1	07q32.2	0	2.31	2.31	0.784349	-2.78e-18	0.784349	2.35e-06
9	PDIA4	protein disulfide isomerase family A, member 4	07q35	0	2.13	2.13	2.08092	0	2.08092	1.9e-06
10	RBM28	RNA binding motif protein 28	07q32.2	0	2.13	2.13	1.227	0	1.227	1.98e-06
11	LSM5	LSM5 homolog, U6 small nuclear RNA associated (S. cerevisiae)	07p14.3	0	2.13	2.13	1.22178	-5.55e-18	1.22178	1.9e-06
12	EZH2	enhancer of zeste homolog 2 (Drosophila)	07q35-q36	0	1.95	1.95	2.47315	-1e-10	2.47315	1.9e-06
13	IGF2BP2	insulin-like growth factor 2 mRNA binding protein 2	03q27.2	0.18	1.95	2.13	1.35759	3e-10	1.35759	2.6e-05
14	CNOT2	CCR4-NOT transcription complex, subunit 2	12q15	0.36	1.95	2.31	0.648297	0	0.648297	5.53e-06
15	PARP12	poly (ADP-ribose) polymerase family, member 12	07q34	0	1.78	1.78	1.38673	0	1.38673	2.26e-05
16	NOM1	nucleolar protein with MIF4G domain 1	07q36.3	0.18	1.78	1.95	0.900413	0	0.900413	1.9e-06
17	HSPB1	heat shock 27kDa protein 1	07q11.23	0	1.78	1.78	0.873055	0	0.873055	0.00014
18	DCP1B	decapping mRNA 1B	12p13.33	0	1.78	1.78	0.711573	0	0.711573	1.24e-05
19	TBL2	transducin (beta)-like 2	07q11.23	0	1.78	1.78	0.661942	5.03e-18	0.661942	1.42e-05
20	FTSJ2	FtsJ RNA methyltransferase homolog 2 (E. coli)	07p22	0	1.78	1.78	0.630118	0	0.630118	7.33e-05
21	LRP1	low density lipoprotein receptor-related protein 1	12q13.3	0.18	1.78	1.95	0.609412	0	0.609412	0.000525
22	ZYX	zyxin	07q32	0	1.6	1.6	1.25479	0	1.25479	9.13e-06
23	PRIM1	primase, DNA, polypeptide 1 (49kDa)	12q13.3	0.18	1.6	1.78	1.01583	0	1.01583	3.28e-05
24	HNRNPA2B1	heterogeneous nuclear ribonucleoprotein A2/B1	07p15	0	1.42	1.42	1.14944	0	1.14944	0.000309
25	LSM7	LSM7 homolog, U6 small nuclear RNA associated (S. cerevisiae)	19p13.3	0.18	1.42	1.6	0.678883	0	0.678883	1.51e-05
26	MEPCE	methylphosphate capping enzyme	07q22.1	0	1.42	1.42	0.641073	1e-10	0.641073	2.67e-05
27	SSBP1	single-stranded DNA binding protein 1, mitochondrial	07q34	0.18	1.42	1.6	0.633372	0	0.633372	2.18e-05
28	REPIN1	replication initiator 1	07q36.1	0	1.42	1.42	0.590208	0	0.590208	0.00019
29	IGF2BP3	insulin-like growth factor 2 mRNA binding protein 3	07p15.3	0	1.24	1.24	1.37382	0	1.37382	2.74e-05
30	ZC3HAV1	zinc finger CCCH-type, antiviral 1	07q34	0	1.24	1.24	1.21848	0	1.21848	2.14e-06
31	TRIP6	thyroid hormone receptor interactor 6	07q22	0	1.24	1.24	1.14975	-2e-10	1.14975	1.91e-05
32	DUS4L	dihydrouridine synthase 4-like (S. cerevisiae)	07q22-q31	0	1.24	1.24	1.10456	0	1.10456	5.74e-06
33	CPSF4	cleavage and polyadenylation specific factor 4, 30kDa	07q22	0	1.24	1.24	0.823081	0	0.823081	1.26e-05
34	FNDC3B	fibronectin type III domain containing 3B	03q26.31	0.18	1.07	1.24	1.61263	-2e-10	1.61263	1.9e-06
35	TRIM56	tripartite motif containing 56	07q11.2	0	1.07	1.07	1.45034	0	1.45034	1.27e-05
36	MIF4GD	MIF4G domain containing	17q25.1	0	1.07	1.07	0.975098	0	0.975098	4.08e-06
37	TES	testis derived transcript (3 LIM domains)	07q31.2	0	1.07	1.07	0.972076	0	0.972076	4.06e-05
Deleted
1	ELAVL2	ELAV like neuron-specific RNA binding protein 2	09p21	20.6	0.18	20.78	-1.6605	2e-10	-1.6605	7.82e-06
2	CSTF2T	cleavage stimulation factor, 3' pre-RNA, subunit 2, 64kDa, tau variant	10q11	1.24	0	1.24	-0.892764	-1e-10	-0.892764	2.85e-05
3	RANBP6	RAN binding protein 6	09p24.1	1.78	0.18	1.95	-0.875741	0	-0.875741	0.000203
4	MOV10L1	Mov10l1, Moloney leukemia virus 10-like 1, homolog (mouse)	22q13.33	1.24	0.18	1.42	-0.822588	0	-0.822588	2.33e-05
p-value: Benjamini-Hochberg adjusted P value
Log2 fold change- derived by substracting average log2 value of Control from average log2 value of GBM

## Sheet: Methylation
Supplementary Table 4B: Differentially expressed RBPs which showed differetial methylation status
				TCGA 450k methylation				TCGA Agilent gene expression				GSE60274 -450k methylation				Our patient cohort (GSE79122) -450k methylation
Sr. No.	ProbeId	Gene symbol	Gene name	Average GBM	Average Normal	Beta Difference	p-value	Avgerage GBM	Avgerage Normal	Log2 fold change	p-value	Average GBM	Average Normal	Beta Difference	p-value	Average GBM	Average Normal	Beta Difference	p-value
Hypo methylated and up regulated genes
1	cg17209188	IGF2BP3	insulin-like growth factor 2 mRNA binding protein 3	0.184215	0.770977	-0.586762	1.29e-05	1.37382	0	1.37382	2.74e-05	0.217465	0.731374	-0.51391	0.0217606	0.770977	0.282027	-0.48895	5.07e-05
2	cg07060794	IGF2BP3	insulin-like growth factor 2 mRNA binding protein 3	0.279087	0.838791	-0.559704	1.31e-05	1.37382	0	1.37382	2.74e-05	0.319714	0.744345	-0.424631	0.0217606	0.838791	0.380193	-0.458598	5.07e-05
3	cg19371349	HMGB2	high mobility group box 2	0.163368	0.682658	-0.519289	1.36e-05	2.00561	0	2.00561	1.9e-06	0.183081	0.56781	-0.384729	0.0217606	0.682658	0.201757	-0.480901	7.97e-05
4	cg03240301	IGF2BP3	insulin-like growth factor 2 mRNA binding protein 3	0.110597	0.579552	-0.468955	1.33e-05	1.37382	0	1.37382	2.74e-05	0.137403	0.510824	-0.37342	0.0217606	0.579552	0.17039	-0.409162	5.07e-05
5	cg08946658	DARS	aspartyl-tRNA synthetase	0.276701	0.715989	-0.439288	1.49e-05	0.686784	0	0.686784	3.69e-06	0.312065	0.618536	-0.30647	0.023479	0.715989	0.386453	-0.329536	9.51e-05
6	cg01254505	BST2	bone marrow stromal cell antigen 2	0.124946	0.550936	-0.425989	1.28e-05	1.40096	-4e-10	1.40096	5.25e-05	0.15285	0.45542	-0.30257	0.0217606	0.550936	0.162188	-0.388747	5.96e-05
7	cg22388948	FAM46A	family with sequence similarity 46, member A	0.170511	0.583091	-0.41258	6.87e-05	2.37126	0	2.37126	1.9e-06	0.217362	0.467017	-0.249655	0.0327564	0.583091	0.239126	-0.343965	0.000495
8	cg15958289	DCPS	decapping enzyme, scavenger	0.0981575	0.504273	-0.406116	1.28e-05	1.19904	0	1.19904	1.92e-06	0.17783	0.45021	-0.27238	0.0217606	0.504273	0.146718	-0.357555	5.07e-05
9	cg11342645	RBM28	RNA binding motif protein 28	0.2922	0.695464	-0.403264	1.28e-05	1.227	0	1.227	1.98e-06	0.33201	0.627561	-0.295551	0.0217606	0.695464	0.402691	-0.292774	8.9e-05
10	cg27302054	IGF2BP3	insulin-like growth factor 2 mRNA binding protein 3	0.319643	0.721023	-0.40138	3.08e-05	1.37382	0	1.37382	2.74e-05	0.338291	0.766275	-0.427983	0.0217606	0.721023	0.464854	-0.256169	0.000647
11	cg26861995	RUVBL1	RuvB-like AAA ATPase 1	0.357964	0.752672	-0.394708	1.65e-05	0.806085	0	0.806085	2.51e-06	0.367538	0.670013	-0.302475	0.0217606	0.752672	0.439504	-0.313168	8.35e-05
12	cg12972064	FNDC3B	fibronectin type III domain containing 3B	0.397469	0.789992	-0.392523	0.000205419	1.61263	-2e-10	1.61263	1.9e-06	0.396107	0.780977	-0.38487	0.0250811	0.789992	0.427246	-0.362746	8.35e-05
13	cg04346283	FAM46A	family with sequence similarity 46, member A	0.304153	0.67986	-0.375707	8.85e-05	2.37126	0	2.37126	1.9e-06	0.319336	0.499055	-0.179719	0.0525726	0.67986	0.361817	-0.318043	0.000507
14	cg18294707	RNASE2	ribonuclease, RNase A family, 2 (liver, eosinophil-derived neurotoxin)	0.279049	0.650441	-0.371392	1.38e-05	2.78468	0	2.78468	3.16e-06	0.293895	0.505986	-0.212091	0.0218067	0.650441	0.304504	-0.345937	5.07e-05
15	cg09451215	FAM46A	family with sequence similarity 46, member A	0.267837	0.638664	-0.370826	0.000249596	2.37126	0	2.37126	1.9e-06	0.2836	0.459866	-0.176266	0.105849	0.638664	0.293074	-0.34559	0.00315475
16	cg10650299	CPSF4	cleavage and polyadenylation specific factor 4, 30kDa	0.323328	0.691765	-0.368437	3.72e-05	0.823081	0	0.823081	1.26e-05	0.358189	0.666865	-0.308676	0.0250811	0.691765	0.477395	-0.21437	0.00340718
17	cg11678864	G3BP1	GTPase activating protein (SH3 domain) binding protein 1	0.264872	0.632027	-0.367155	1.73e-05	0.895659	2e-10	0.895659	1.9e-06	0.294241	0.591004	-0.296763	0.0217606	0.632027	0.394622	-0.237404	0.00101288
18	cg10114555	MOV10	Mov10, Moloney leukemia virus 10, homolog (mouse)	0.172096	0.531637	-0.359542	1.98e-05	1.20054	0	1.20054	1.9e-06	0.212531	0.424042	-0.21151	0.0230997	0.531637	0.303049	-0.228589	0.00141696
19	cg10233454	LRP1	low density lipoprotein receptor-related protein 1	0.164196	0.516953	-0.352757	1.55e-05	0.609412	0	0.609412	0.000525	0.21341	0.36251	-0.1491	0.0308566	0.516953	0.235683	-0.28127	7.97e-05
20	cg02072495	ANXA2	annexin A2	0.466773	0.815551	-0.348779	0.00137184	2.1649	0	2.1649	2.62e-06	0.492199	0.6902	-0.198001	0.188525	0.815551	0.505592	-0.30996	0.000604
21	cg06738887	ANXA2	annexin A2	0.467551	0.811644	-0.344093	3.72e-05	2.1649	0	2.1649	2.62e-06	0.473447	0.72371	-0.250263	0.0308566	0.811644	0.482936	-0.328707	8.35e-05
22	cg17758721	SNRPB	small nuclear ribonucleoprotein polypeptides B and B1	0.0758559	0.419254	-0.343398	1.33e-05	0.936115	-6.94e-18	0.936115	4.4e-05	0.115873	0.329223	-0.21335	0.0217606	0.419254	0.129245	-0.290009	5.07e-05
23	cg13951664	SAMSN1	SAM domain, SH3 domain and nuclear localization signals 1	0.420843	0.763669	-0.342826	0.000173857	1.17811	6.11e-17	1.17811	0.000924	0.404243	0.713035	-0.308793	0.0394777	0.763669	0.41333	-0.350339	7.97e-05
24	cg04848046	FNDC3B	fibronectin type III domain containing 3B	0.438675	0.774188	-0.335512	0.000107813	1.61263	-2e-10	1.61263	1.9e-06	0.44141	0.718774	-0.277364	0.0394777	0.774188	0.528786	-0.245402	0.00130381
25	cg22933646	EEF1G	eukaryotic translation elongation factor 1 gamma	0.179679	0.510089	-0.33041	1.28e-05	0.83483	-3e-10	0.83483	1.94e-06	0.192283	0.348166	-0.155883	0.0237641	0.510089	0.19353	-0.316559	5.96e-05
26	cg22700215	MAP4	microtubule-associated protein 4	0.403764	0.730133	-0.326369	6.68e-05	1.06375	3e-10	1.06375	5.4e-06	0.413852	0.647786	-0.233935	0.0217606	0.730133	0.541086	-0.189048	0.00362381
27	ch.7.3102217F	EZH2	enhancer of zeste homolog 2 (Drosophila)	0.0492245	0.374166	-0.324942	1.28e-05	2.47315	-1e-10	2.47315	1.9e-06	0.0896862	0.308672	-0.218986	0.0217606	0.374166	0.0892037	-0.284963	7.97e-05
28	cg02052726	DCPS	decapping enzyme, scavenger	0.264209	0.586898	-0.322689	1.31e-05	1.19904	0	1.19904	1.92e-06	0.286186	0.439984	-0.153798	0.0217606	0.586898	0.309218	-0.277681	7.97e-05
29	cg20099806	CCDC47	coiled-coil domain containing 47	0.287624	0.607651	-0.320027	0.00011087	0.876074	-4e-10	0.876074	1.77e-05	0.338049	0.487514	-0.149465	0.0732857	0.607651	0.394038	-0.213613	0.000647
30	cg07186138	APOBEC3C	apolipoprotein B mRNA editing enzyme, catalytic polypeptide-like 3C	0.20293	0.519633	-0.316703	1.52e-05	1.58861	0	1.58861	1.93e-06	0.244031	0.453058	-0.209027	0.0268076	0.519633	0.238712	-0.280921	9.51e-05
31	ch.15.429642R	NUSAP1	nucleolar and spindle associated protein 1	0.0499179	0.361526	-0.311608	1.28e-05	2.31653	-2e-10	2.31653	1.9e-06	0.0672493	0.313135	-0.245885	0.0217606	0.361526	0.0411772	-0.320348	0.000507
32	cg00201025	DZIP1L	DAZ interacting zinc finger protein 1-like	0.485766	0.796889	-0.311123	5.49e-05	0.848062	0	0.848062	3.65e-06	0.481738	0.747549	-0.265811	0.0218067	0.796889	0.576061	-0.220828	0.000965
33	cg09375033	DZIP1L	DAZ interacting zinc finger protein 1-like	0.175626	0.485465	-0.309839	4.16e-05	0.848062	0	0.848062	3.65e-06	0.230573	0.42514	-0.194567	0.0268076	0.485465	0.272052	-0.213413	0.000507
34	cg10045446	LSM5	LSM5 homolog, U6 small nuclear RNA associated (S. cerevisiae)	0.16176	0.470826	-0.309066	4.78e-05	1.22178	-5.55e-18	1.22178	1.9e-06	0.184793	0.320259	-0.135466	0.0760657	0.470826	0.270002	-0.200824	0.0232065
35	cg24128292	RBPMS	RNA binding protein with multiple splicing	0.435873	0.744661	-0.308788	7.91e-05	1.04302	2e-10	1.04302	1.5e-05	0.448324	0.668349	-0.220025	0.0378608	0.744661	0.533741	-0.21092	0.00181346
36	cg20029881	LRP1	low density lipoprotein receptor-related protein 1	0.238805	0.542727	-0.303921	1.81e-05	0.609412	0	0.609412	0.000525	0.255321	0.460419	-0.205098	0.0242663	0.542727	0.344773	-0.197954	0.00101288
37	cg26831416	ACTN4	actinin, alpha 4	0.471242	0.774448	-0.303206	7.91e-05	0.6797	3e-10	0.6797	0.000293	0.486845	0.650363	-0.163517	0.13811	0.774448	0.529905	-0.244543	0.00101288
38	cg24244718	RBM3	RNA binding motif (RNP1, RRM) protein 3	0.349575	0.651808	-0.302234	1.42e-05	0.591332	9.02e-18	0.591332	0.000645	0.541257	0.543409	-0.00215204	0.934183	0.651808	0.512784	-0.139024	0.020263
39	cg19789466	OAS1	2'-5'-oligoadenylate synthetase 1, 40/46kDa	0.393714	0.69588	-0.302166	0.000173857	1.48523	0	1.48523	1.7e-05	0.370046	0.594719	-0.224673	0.0394777	0.69588	0.462183	-0.233697	0.00108365
40	cg07437908	IGF2BP2	insulin-like growth factor 2 mRNA binding protein 2	0.440702	0.740844	-0.300141	0.000107813	1.35759	3e-10	1.35759	2.6e-05	0.464329	0.647854	-0.183525	0.0760657	0.740844	0.544653	-0.196191	0.00391054
Hyper methylated and down regulated
1	cg16587616	KHDRBS2	KH domain containing, RNA binding, signal transduction associated 2	0.569429	0.0946801	0.474749	0.000319191	-5.32434	-3e-10	-5.32434	1.9e-06	0.61522	0.117071	0.498149	0.0217606	0.0946801	0.570808	0.476128	8.12e-05
2	cg02091185	RANBP17	RAN binding protein 17	0.807523	0.361552	0.445971	9.9e-05	-1.06931	0	-1.06931	0.000517	0.796935	0.403594	0.393341	0.0237641	0.361552	0.83522	0.473668	5.07e-05
3	cg13917614	CNP	2',3'-cyclic nucleotide 3' phosphodiesterase	0.786806	0.352456	0.434349	3.62e-05	-1.02244	0	-1.02244	8.63e-05	0.813041	0.459295	0.353747	0.0217606	0.352456	0.785392	0.432935	5.96e-05
4	cg04140663	CPEB1	cytoplasmic polyadenylation element binding protein 1	0.53082	0.102853	0.427967	0.000194276	-2.49198	0	-2.49198	1.9e-06	0.506378	0.139867	0.366511	0.0365237	0.102853	0.459574	0.356721	0.000406
5	cg02623400	ELAVL4	ELAV like neuron-specific RNA binding protein 4	0.48068	0.055723	0.424957	3.94e-05	-1.84791	2e-10	-1.84791	9.14e-05	0.532708	0.0808858	0.451823	0.0217606	0.055723	0.475741	0.420019	5.07e-05
6	cg19098763	ELAVL4	ELAV like neuron-specific RNA binding protein 4	0.434534	0.0211624	0.413372	2.99e-05	-1.84791	2e-10	-1.84791	9.14e-05	0.46669	0.0367891	0.429901	0.0217606	0.0211624	0.417684	0.396522	5.96e-05
7	cg24714497	ELAVL3	ELAV like neuron-specific RNA binding protein 3	0.515757	0.108583	0.407174	5.49e-05	-1.22176	3e-10	-1.22176	0.000583	0.473098	0.182808	0.290291	0.0268076	0.108583	0.477949	0.369366	7.97e-05
8	cg20448717	DSP	desmoplakin	0.407589	0.0147002	0.392889	0.00032798	-0.827694	3e-10	-0.827694	0.00211607	0.369255	0.0206183	0.348637	0.0217606	0.0147002	0.302812	0.288111	0.00034
9	cg15611336	RPP25	ribonuclease P/MRP 25kDa subunit	0.487222	0.103975	0.383247	3.72e-05	-1.48765	-6.245e-18	-1.48765	6.08e-06	0.483022	0.16282	0.320202	0.0223949	0.103975	0.474582	0.370607	7.97e-05
10	cg08358803	RANBP17	RAN binding protein 17	0.790891	0.417511	0.37338	8.6e-05	-1.06931	0	-1.06931	0.000517	0.747231	0.47101	0.276221	0.0237641	0.417511	0.791646	0.374136	5.07e-05
11	cg19093689	SPATS2	spermatogenesis associated, serine-rich 2	0.890676	0.522713	0.367963	1.28e-05	-0.807013	0	-0.807013	3.32e-05	0.838154	0.632971	0.205183	0.023479	0.522713	0.845019	0.322306	7.97e-05
12	cg18884037	KHDRBS2	KH domain containing, RNA binding, signal transduction associated 2	0.383396	0.0162544	0.367141	0.000430323	-5.32434	-3e-10	-5.32434	1.9e-06	0.462136	0.0221918	0.439944	0.021905	0.0162544	0.409663	0.393408	8.12e-05
13	cg22014661	KHDRBS2	KH domain containing, RNA binding, signal transduction associated 2	0.374786	0.0107418	0.364044	2.03e-05	-5.32434	-3e-10	-5.32434	1.9e-06	0.423238	0.0162129	0.407026	0.0223949	0.0107418	0.42439	0.413648	7.97e-05
14	cg22395253	SRPK2	SRSF protein kinase 2	0.944609	0.58663	0.357978	1.28e-05	-1.09475	2e-10	-1.09475	2.26e-06	0.806937	0.814034	-0.00709698	0.963794	0.58663	0.741006	0.154376	0.000406
15	cg04904561	TDRD9	tudor domain containing 9	0.664842	0.310253	0.354589	4.28e-05	-2.89916	0	-2.89916	2.17e-06	0.525454	0.319738	0.205716	0.105849	0.310253	0.558956	0.248703	8.12e-05
16	cg25020666	YWHAG	tyrosine 3-monooxygenase/tryptophan 5-monooxygenase activation protein, gamma polypeptide	0.830475	0.482542	0.347934	2.36e-05	-2.04034	0	-2.04034	1.9e-06	0.797776	0.544911	0.252865	0.0237641	0.482542	0.670046	0.187504	0.00362381
17	cg14826331	CNP	2',3'-cyclic nucleotide 3' phosphodiesterase	0.829913	0.482442	0.347471	0.000194276	-1.02244	0	-1.02244	8.63e-05	0.833697	0.617827	0.215871	0.0300549	0.482442	0.80355	0.321107	0.000604
18	cg26715952	KHDRBS2	KH domain containing, RNA binding, signal transduction associated 2	0.377207	0.0336529	0.343554	0.00243387	-5.32434	-3e-10	-5.32434	1.9e-06	0.410852	0.0402092	0.370643	0.0237641	0.0336529	0.391155	0.357502	0.000118
19	cg13678973	ELAVL4	ELAV like neuron-specific RNA binding protein 4	0.374214	0.0318393	0.342375	0.000643771	-1.84791	2e-10	-1.84791	9.14e-05	0.418074	0.0436077	0.374466	0.0217606	0.0318393	0.332994	0.301155	7.97e-05
20	cg05697849	ELAVL4	ELAV like neuron-specific RNA binding protein 4	0.544571	0.204203	0.340368	0.00325352	-1.84791	2e-10	-1.84791	9.14e-05	0.591594	0.252619	0.338974	0.0217606	0.204203	0.487305	0.283102	0.000312
21	cg23873669	RANBP17	RAN binding protein 17	0.458227	0.118863	0.339364	0.000860262	-1.06931	0	-1.06931	0.000517	0.526345	0.105032	0.421313	0.0250811	0.118863	0.516247	0.397384	0.000207
22	cg01443071	CNP	2',3'-cyclic nucleotide 3' phosphodiesterase	0.887255	0.549309	0.337946	5.81e-05	-1.02244	0	-1.02244	8.63e-05	0.899956	0.625183	0.274773	0.0237641	0.549309	0.90106	0.351751	8.9e-05
23	cg09784307	RPP25	ribonuclease P/MRP 25kDa subunit	0.577055	0.241806	0.335249	0.000211262	-1.48765	-6.245e-18	-1.48765	6.08e-06	0.61551	0.230808	0.384702	0.0217606	0.241806	0.582151	0.340346	0.00167112
24	cg00963169	ELAVL4	ELAV like neuron-specific RNA binding protein 4	0.350878	0.0245769	0.326301	0.000188941	-1.84791	2e-10	-1.84791	9.14e-05	0.347333	0.0383101	0.309023	0.0217606	0.0245769	0.320312	0.295735	7.18e-05
25	cg00472801	KHDRBS2	KH domain containing, RNA binding, signal transduction associated 2	0.390354	0.0655358	0.324818	0.000533967	-5.32434	-3e-10	-5.32434	1.9e-06	0.440352	0.108209	0.332143	0.0223949	0.0655358	0.408436	0.3429	0.000227
26	cg04616797	DSP	desmoplakin	0.35816	0.0350175	0.323142	0.0154468	-0.827694	3e-10	-0.827694	0.00211607	0.343325	0.0537335	0.289591	0.0217606	0.0350175	0.29014	0.255123	0.00108365
27	cg27280279	FAM98A	family with sequence similarity 98, member A	0.762284	0.440345	0.32194	4.91e-05	-0.899606	0	-0.899606	7.52e-06	0.747559	0.572215	0.175344	0.040936	0.440345	0.718583	0.278239	7.97e-05
28	cg25147604	DSP	desmoplakin	0.65852	0.340051	0.318469	6.15e-05	-0.827694	3e-10	-0.827694	0.00211607	0.632563	0.384264	0.248299	0.0271746	0.340051	0.611308	0.271257	0.000507
29	cg01786704	SNRPN	small nuclear ribonucleoprotein polypeptide N	0.603129	0.286904	0.316224	0.00123808	-1.3611	0	-1.3611	5.06e-05	0.589961	0.473774	0.116187	0.24115	0.286904	0.504913	0.218008	0.00153918
30	cg07848601	RANBP17	RAN binding protein 17	0.327082	0.0133994	0.313683	6.87e-05	-1.06931	0	-1.06931	0.000517	0.386166	0.03314	0.353026	0.0260235	0.0133994	0.360099	0.3467	7.97e-05
31	cg10828284	MOV10L1	Mov10l1, Moloney leukemia virus 10-like 1, homolog (mouse)	0.819184	0.509611	0.309573	2.08e-05	-0.822588	0	-0.822588	2.33e-05	0.752544	0.53268	0.219864	0.0223949	0.509611	0.76987	0.260259	7.97e-05
p-value: Benjamini-Hochberg adjusted P value
Beta difference- derived by substracting average Beta value of Control from average Beta value of GBM

## Sheet: 4C
Supplementary Table 4C: Differentially expressed RBPs and the miRNAs predicted to target these RBPs
Sr.No.	Gene symbol	Gene name	Predicted miRNAs (using 7 or more algorithms from miRwalk)	Validated miRNAs*	PMIDs#
Up regulated RBP & Down regulated miRNA
1	ANG	angiogenin, ribonuclease, RNase A family, 5	hsa-miR-409-3p	hsa-miR-409-3p	22531314
2	CAST	calpastatin	hsa-miR-133b
3	CCDC47	coiled-coil domain containing 47	hsa-miR-137;hsa-miR-107
4	CKAP4	cytoskeleton-associated protein 4	hsa-miR-133b
5	CNOT3	CCR4-NOT transcription complex subunit 3	hsa-miR-299-5p
6	CPNE3	copine III	hsa-miR-133b	hsa-miR-133b	23451058
7	CTNNA1	catenin alpha 1	hsa-miR-769-5p
8	DBR1	debranching RNA lariats 1	hsa-miR-485-5p
9	DDX31	DEAD (Asp-Glu-Ala-Asp) box polypeptide 31	hsa-miR-133b
10	DHX40	DEAH (Asp-Glu-Ala-His) box polypeptide 40	hsa-miR-137
11	DNMT1	DNA (cytosine-5-)-methyltransferase 1	hsa-miR-485-3p
12	EIF4A1	eukaryotic translation initiation factor 4A1	hsa-miR-133b;hsa-miR-485-5p
13	ELAVL1	ELAV like RNA binding protein 1	hsa-miR-133b;hsa-miR-409-3p;hsa-miR-324-5p;hsa-miR-137
14	EZH2	enhancer of zeste 2 polycomb repressive complex 2 subunit	hsa-miR-137
15	FAM46A	family with sequence similarity 46 member A	hsa-miR-769-5p;hsa-miR-133b
16	FCF1	FCF1 rRNA-processing protein	hsa-miR-107	hsa-miR-107	21572407
17	FNDC3B	fibronectin type III domain containing 3B	hsa-miR-137
18	GANAB	glucosidase, alpha; neutral AB	hsa-miR-324-5p	hsa-miR-324-5p	23622248
19	GTPBP2	GTP binding protein 2	hsa-miR-107
20	HNRNPA2B1	heterogeneous nuclear ribonucleoprotein A2/B1	hsa-miR-107	hsa-miR-107	20371350
21	IFIT2	interferon induced protein with tetratricopeptide repeats 2	hsa-miR-133b;hsa-miR-409-3p
22	IFIT3	interferon induced protein with tetratricopeptide repeats 3	hsa-miR-137
23	IGF2BP2	insulin like growth factor 2 mRNA binding protein 2	hsa-miR-485-5p;hsa-miR-133b;hsa-miR-769-5p
24	IGF2BP3	insulin like growth factor 2 mRNA binding protein 3	hsa-miR-485-3p
25	INTS7	integrator complex subunit 7	hsa-miR-324-5p
26	LRP1	LDL receptor related protein 1	hsa-miR-485-5p;hsa-miR-107
27	MBNL3	muscleblind-like splicing regulator 3	hsa-miR-485-5p;hsa-miR-107;hsa-miR-299-5p
28	MEPCE	methylphosphate capping enzyme	hsa-miR-485-5p
29	METTL2B	methyltransferase like 2B	hsa-miR-769-5p;hsa-miR-299-5p
30	MKI67	marker of proliferation Ki-67	hsa-miR-133b
31	MRPS14	mitochondrial ribosomal protein S14	hsa-miR-485-3p
32	NCBP1	nuclear cap binding protein subunit 1	hsa-miR-299-5p
33	NMD3	NMD3 ribosome export adaptor	hsa-miR-107
34	NOC3L	NOC3-like DNA replication regulator	hsa-miR-107
35	NOM1	nucleolar protein with MIF4G domain 1	hsa-miR-485-3p;hsa-miR-485-5p;hsa-miR-299-5p
36	NXT2	nuclear transport factor 2-like export factor 2	hsa-miR-137
37	OAS1	2'-5'-oligoadenylate synthetase 1	hsa-miR-769-5p
38	OAS3	2'-5'-oligoadenylate synthetase 3	hsa-miR-485-5p;hsa-miR-107;hsa-miR-485-3p;hsa-miR-409-3p
39	PAPD4	PAP associated domain containing 4	hsa-miR-485-3p
40	PARP4	poly(ADP-ribose) polymerase family member 4	hsa-miR-137
41	PNO1	partner of NOB1 homolog	hsa-miR-485-5p	hsa-miR-485-5p	23313552
42	PNPT1	polyribonucleotide nucleotidyltransferase 1	hsa-miR-409-3p
43	POLR2D	polymerase (RNA) II (DNA directed) polypeptide D	hsa-miR-137
44	POLR2F	polymerase (RNA) II (DNA directed) polypeptide F	hsa-miR-107;hsa-miR-769-5p
45	PRPF40A	pre-mRNA processing factor 40 homolog A	hsa-miR-485-3p
46	PTBP1	polypyrimidine tract binding protein 1	hsa-miR-133b
47	QKI	QKI, KH domain containing, RNA binding	hsa-miR-485-3p;hsa-miR-133b;hsa-miR-485-5p;hsa-miR-137;hsa-miR-409-3p
48	RBM38	RNA binding motif protein 38	hsa-miR-485-5p	hsa-miR-485-5p	21572407
49	RBMS1	RNA binding motif, single stranded interacting protein 1	hsa-miR-485-3p
50	RBPMS	RNA binding protein with multiple splicing	hsa-miR-485-5p
51	RCC2	regulator of chromosome condensation 2	hsa-miR-485-5p;hsa-miR-769-5p;hsa-miR-409-3p
52	RDX	radixin	hsa-miR-485-5p;hsa-miR-409-3p;hsa-miR-299-5p	hsa-miR-409-3p	22179828
53	REXO2	RNA exonuclease 2	hsa-miR-107
54	RNASE6	ribonuclease, RNase A family, k6	hsa-miR-137
55	RNASEH2C	ribonuclease H2 subunit C	hsa-miR-299-5p;hsa-miR-324-5p
56	RPL10	ribosomal protein L10	hsa-miR-133b
57	RPL22L1	ribosomal protein L22 like 1	hsa-miR-299-5p
58	RPL27A	ribosomal protein L27a	hsa-miR-485-5p	hsa-miR-485-5p	23706177
59	RPS13	ribosomal protein S13	hsa-miR-137
60	SAMD4A	sterile alpha motif domain containing 4A	hsa-miR-485-5p;hsa-miR-107
61	SEC61B	Sec61 translocon beta subunit	hsa-miR-133b
62	SERBP1	SERPINE1 mRNA binding protein 1	hsa-miR-133b;hsa-miR-485-3p
63	SMAD4	SMAD family member 4	hsa-miR-485-3p;hsa-miR-107
64	SYNCRIP	synaptotagmin binding, cytoplasmic RNA interacting protein	hsa-miR-137;hsa-miR-409-3p
65	TARBP2	TAR (HIV-1) RNA binding protein 2	hsa-miR-107	hsa-miR-107	20371350|21572407
66	TEP1	telomerase-associated protein 1	hsa-miR-485-5p;hsa-miR-409-3p
67	TIPARP	TCDD-inducible poly(ADP-ribose) polymerase	hsa-miR-299-5p
68	TLR7	toll-like receptor 7	hsa-miR-133b;hsa-miR-299-5p
69	TNPO1	transportin 1	hsa-miR-299-5p;hsa-miR-485-3p;hsa-miR-137;hsa-miR-107
70	TOP1	topoisomerase (DNA) I	hsa-miR-485-3p
71	TRIM21	tripartite motif containing 21	hsa-miR-485-5p;hsa-miR-409-3p
72	TRIM56	tripartite motif containing 56	hsa-miR-133b
73	TXNL4B	thioredoxin like 4B	hsa-miR-485-5p
74	UTP15	UTP15, U3 small nucleolar ribonucleoprotein, homolog (S. cerevisiae)	hsa-miR-409-3p
75	UTP20	UTP20 small subunit processome component	hsa-miR-769-5p;hsa-miR-485-5p
76	XPO5	exportin 5	hsa-miR-485-5p;hsa-miR-107
77	YBX1	Y-box binding protein 1	hsa-miR-137	hsa-miR-137	23178914|24465609|23151846
78	YTHDF3	YTH N(6)-methyladenosine RNA binding protein 3	hsa-miR-137	hsa-miR-137	19536157
79	ZC3HAV1	zinc finger CCCH-type, antiviral 1	hsa-miR-409-3p
80	ZFP36L2	ZFP36 ring finger protein-like 2	hsa-miR-137
81	ZYX	zyxin	hsa-miR-107
Down regulated RBP & Up regulated miRNA
1	AFF2	AF4/FMR2 family member 2	hsa-miR-142-3p;hsa-miR-17-5p;hsa-miR-30a-5p
2	ASH1L	ash1 (absent, small, or homeotic)-like (Drosophila)	hsa-miR-142-3p;hsa-miR-17-5p	hsa-miR-17-5p	23622248
3	ATXN1	ataxin 1	hsa-miR-17-5p;hsa-miR-630;hsa-miR-30a-5p;hsa-miR-17-3p;hsa-miR-142-5p	hsa-miR-142-5p;hsa-miR-17-5p;hsa-miR-630	21572407|22473208|23824327
4	BCLAF1	BCL2-associated transcription factor 1	hsa-miR-142-3p	hsa-miR-142-3p	22473208
5	CDC40	cell division cycle 40	hsa-miR-17-5p
6	CPEB3	cytoplasmic polyadenylation element binding protein 3	hsa-miR-17-5p;hsa-miR-17-3p;hsa-miR-142-5p;hsa-miR-30a-5p
7	CPEB4	cytoplasmic polyadenylation element binding protein 4	hsa-miR-630;hsa-miR-30a-5p;hsa-miR-142-5p;hsa-miR-17-3p	hsa-miR-30a-5p	22473208
8	DDX51	DEAD (Asp-Glu-Ala-Asp) box polypeptide 51	hsa-miR-17-5p
9	EIF4E3	eukaryotic translation initiation factor 4E family member 3	hsa-miR-142-5p;hsa-miR-30a-5p;hsa-miR-630
10	EIF5	eukaryotic translation initiation factor 5	hsa-miR-17-5p;hsa-miR-30a-5p
11	ELAVL2	ELAV like neuron-specific RNA binding protein 2	hsa-miR-630;hsa-miR-17-3p;hsa-miR-142-5p;hsa-miR-17-5p	hsa-miR-17-5p	22012620
12	FMR1	fragile X mental retardation 1	hsa-miR-142-5p
13	GRSF1	G-rich RNA sequence binding factor 1	hsa-miR-142-5p
14	HABP4	hyaluronan binding protein 4	hsa-miR-17-5p
15	HBS1L	HBS1 like translational GTPase	hsa-miR-142-3p;hsa-miR-17-3p;hsa-miR-30a-5p
16	HEXIM1	hexamethylene bis-acetamide inducible 1	hsa-miR-17-3p	hsa-miR-17-3p	23622248
17	MBNL2	muscleblind-like splicing regulator 2	hsa-miR-30a-5p
18	MKRN1	makorin ring finger protein 1	hsa-miR-17-5p	hsa-miR-17-5p	22473208
19	MRPS25	mitochondrial ribosomal protein S25	hsa-miR-17-5p
20	PAIP2B	poly(A) binding protein interacting protein 2B	hsa-miR-17-3p;hsa-miR-17-5p
21	PAPD5	PAP associated domain containing 5	hsa-miR-30a-5p;hsa-miR-17-3p	hsa-miR-30a-5p	22473208
22	PIWIL2	piwi-like RNA-mediated gene silencing 2	hsa-miR-17-5p	hsa-miR-17-5p	24906430|23313552|23824327
23	PPARGC1A	peroxisome proliferator-activated receptor gamma, coactivator 1 alpha	hsa-miR-30a-5p
24	PPARGC1B	peroxisome proliferator-activated receptor gamma, coactivator 1 beta	hsa-miR-30a-5p;hsa-miR-17-5p	hsa-miR-30a-5p	22473208
25	PUM1	pumilio RNA binding family member 1	hsa-miR-142-3p	hsa-miR-142-3p	22473208
26	PURA	purine-rich element binding protein A	hsa-miR-142-5p;hsa-miR-17-5p;hsa-miR-30a-5p
27	PURG	purine-rich element binding protein G	hsa-miR-630
28	R3HDM1	R3H domain containing 1	hsa-miR-30a-5p
29	RANBP17	RAN binding protein 17	hsa-miR-142-3p
30	RANBP2	RAN binding protein 2	hsa-miR-17-3p;hsa-miR-30a-5p
31	RIMS1	regulating synaptic membrane exocytosis 1	hsa-miR-142-5p;hsa-miR-17-3p;hsa-miR-30a-5p
32	SIDT1	SID1 transmembrane family member 1	hsa-miR-142-3p
33	SORBS2	sorbin and SH3 domain containing 2	hsa-miR-17-5p
34	SRPK2	SRSF protein kinase 2	hsa-miR-17-5p
35	STRBP	spermatid perinuclear RNA binding protein	hsa-miR-17-5p;hsa-miR-142-5p
36	STXBP1	syntaxin binding protein 1	hsa-miR-30a-5p
37	SYNE1	spectrin repeat containing, nuclear envelope 1	hsa-miR-17-5p
38	TDRKH	tudor and KH domain containing	hsa-miR-630;hsa-miR-30a-5p
39	TRUB1	TruB pseudouridine (psi) synthase family member 1	hsa-miR-142-5p;hsa-miR-17-5p	hsa-miR-17-5p	23622248
40	UHMK1	U2AF homology motif (UHM) kinase 1	hsa-miR-142-5p;hsa-miR-17-3p;hsa-miR-17-5p
41	YWHAG	tyrosine 3-monooxygenase/tryptophan 5-monooxygenase activation protein, gamma	hsa-miR-17-3p;hsa-miR-30a-5p
42	YWHAZ	tyrosine 3-monooxygenase/tryptophan 5-monooxygenase activation protein, zeta	hsa-miR-17-3p;hsa-miR-30a-5p	hsa-miR-30a-5p	18668040
43	ZC3H6	zinc finger CCCH-type containing 6	hsa-miR-17-3p;hsa-miR-30a-5p
44	ZC3H7B	zinc finger CCCH-type containing 7B	hsa-miR-630;hsa-miR-17-5p
45	ZCCHC14	zinc finger, CCHC domain containing 14	hsa-miR-30a-5p;hsa-miR-142-3p;hsa-miR-142-5p;hsa-miR-630	hsa-miR-142-3p	17612493|20371350
*: miRNAs validated to target the mentioned RBP in literature
#: Pubmed IDs of the papers where miRNAs and RBPs targeting pairs are reported
