# Supplementary material for: Elucidation of the genetic and epigenetic landscape alterations in RNA binding proteins in glioblastoma
Source: Oncotarget. 2016 Dec 27;8(10):16650–68. doi: 10.18632/oncotarget.14287 (PMC5369992; doi:10.18632/oncotarget.14287)
Supplement: Supplementary file 6 [file oncotarget-08-16650-s006.xlsx]

## Sheet: Transformation
Supplementary table 5A: RBPs identified that may play a role in transformation of normal brain cells to low grade glioma
			Rembrandt GBM vs Normal				Rembrandt Grade2 vs Normal
Sr.No.	Gene symbol	Gene name	Average GBM	Average Normal	Log 2 fold change	p-value	Average Grade2	Average Normal	Log 2 fold change	p-value
Up Regulated RBPs
1	SERPINH1	Serpin peptidase inhibitor, clade H (heat shock protein 47), member 1, (collagen binding protein 1)	4.7492	3.93e-10	4.7492	1.13e-13	1.45663	3.93e-10	1.45663	0.000316
2	RNASE6	ribonuclease, RNase A family, k6	3.27978	3.93e-10	3.27978	2.42e-12	2.64796	3.93e-10	2.64796	2.94e-07
3	NUSAP1	nucleolar and spindle associated protein 1	3.02408	-1.43e-10	3.02408	2.85e-12	1.73975	-1.43e-10	1.73975	6.91e-07
4	EZH2	enhancer of zeste homolog 2 (Drosophila)	2.82735	-1.79e-10	2.82735	7.83e-14	2.07605	-1.79e-10	2.07605	4.21e-11
5	FAM46A	family with sequence similarity 46, member A	2.76162	-2.77e-17	2.76162	2.07e-13	1.58972	-2.77e-17	1.58972	5.54e-10
6	BARD1	BRCA1 associated RING domain 1	2.58164	-3.21e-10	2.58164	7.05e-14	1.97933	-3.21e-10	1.97933	1.17e-11
7	PABPC1L	poly(A) binding protein, cytoplasmic 1-like	2.56165	1.43e-10	2.56165	3.68e-13	1.00428	1.43e-10	1.00428	0.00138312
8	ANXA2	annexin A2	2.55247	1.79e-10	2.55247	5e-13	0.932319	1.79e-10	0.932319	0.000419
9	FLNA	filamin A, alpha	2.3589	-2.14e-10	2.3589	4.59e-14	1.20609	-2.14e-10	1.20609	6.82e-09
10	TRIM56	tripartite motif containing 56	2.21784	-7.14e-11	2.21784	5.56e-14	1.41189	-7.14e-11	1.41189	3.69e-08
11	FNDC3B	fibronectin type III domain containing 3B	2.08157	1.07e-10	2.08157	8.71e-14	1.19688	1.07e-10	1.19688	3.13e-09
12	PTBP1	polypyrimidine tract binding protein 1	2.04832	-4.29e-10	2.04832	4.59e-14	1.37677	-4.29e-10	1.37677	7.65e-12
13	ZFP36L2	ZFP36 ring finger protein-like 2	1.77057	3.57e-11	1.77057	4.31e-13	1.37006	3.57e-11	1.37006	1.44e-10
14	IFI16	interferon, gamma-inducible protein 16	1.73576	2.5e-10	1.73576	8.4e-13	1.37283	2.5e-10	1.37283	2.81e-10
15	TRIP6	thyroid hormone receptor interactor 6	1.70965	-1.43e-10	1.70965	1.4e-13	0.913976	-1.43e-10	0.913976	5.15e-07
16	MEX3A	mex-3 RNA binding family member A	1.64575	-1.43e-10	1.64575	1.01e-12	2.06487	-1.43e-10	2.06487	2.18e-11
17	ERI1	exoribonuclease 1	1.62633	-1.07e-10	1.62633	2.24e-13	1.07626	-1.07e-10	1.07626	5.77e-11
18	ZC3HAV1	zinc finger CCCH-type, antiviral 1	1.59587	-2.86e-10	1.59587	1.03e-13	1.14265	-2.86e-10	1.14265	1.7e-10
19	YBX1	Y box binding protein 1	1.51769	-3.57e-11	1.51769	8.71e-14	1.32949	-3.57e-11	1.32949	1.39e-11
20	MVP	major vault protein	1.50172	1.79e-10	1.50172	4.5e-11	0.583146	1.79e-10	0.583146	0.0173342
21	RNASE4	ribonuclease, RNase A family, 4	1.4831	2.14e-10	1.4831	2.28e-11	0.613677	2.14e-10	0.613677	0.0106181
22	P4HB	prolyl 4-hydroxylase, beta polypeptide	1.47756	-1.79e-10	1.47756	7.05e-14	0.687026	-1.79e-10	0.687026	1.01e-08
23	NSUN7	NOP2/Sun domain family, member 7	1.47699	1.43e-10	1.47699	2.37e-10	0.864512	1.43e-10	0.864512	0.000208
24	RPS21	ribosomal protein S21	1.41335	-2.14e-10	1.41335	1e-13	1.41971	-2.14e-10	1.41971	1.39e-11
25	RBM28	RNA binding motif protein 28	1.39028	-4.29e-10	1.39028	1.24e-13	1.15931	-4.29e-10	1.15931	7.65e-12
26	DDX60	DEAD (Asp-Glu-Ala-Asp) box polypeptide 60	1.38851	-3.21e-10	1.38851	2.22e-12	1.16336	-3.21e-10	1.16336	1.19e-08
27	KRI1	KRI1 homolog (S. cerevisiae)	1.3875	-3.57e-11	1.3875	1.53e-13	1.09836	-3.57e-11	1.09836	3.25e-10
28	APOBEC3C	apolipoprotein B mRNA editing enzyme, catalytic polypeptide-like 3C	1.36293	2.14e-10	1.36293	5.45e-13	0.74814	2.14e-10	0.74814	1.02e-05
29	C15orf52	chromosome 15 open reading frame 52	1.36232	-1.79e-10	1.36232	9.74e-13	1.40513	-1.79e-10	1.40513	4.38e-11
30	BRCA1	breast cancer 1, early onset	1.36136	1.43e-10	1.36136	1.82e-13	0.723559	1.43e-10	0.723559	2.45e-06
31	SNRPG	small nuclear ribonucleoprotein polypeptide G	1.35964	5e-10	1.35964	3.13e-14	1.10262	5e-10	1.10262	7.65e-12
32	TEP1	telomerase-associated protein 1	1.35431	-3.57e-11	1.35431	1.1e-10	1.24832	-3.57e-11	1.24832	8.79e-09
33	PDIA4	protein disulfide isomerase family A, member 4	1.33651	1.79e-10	1.33651	6.38e-14	0.673599	1.79e-10	0.673599	1.06e-08
34	RNASE3	ribonuclease, RNase A family, 3	1.31461	-1.43e-10	1.31461	5.72e-07	1.26983	-1.43e-10	1.26983	1.63e-05
35	MKI67	marker of proliferation Ki-67	1.31022	2.14e-10	1.31022	2.08e-11	0.605201	2.14e-10	0.605201	1.23e-06
36	HLA-A	major histocompatibility complex, class I, A	1.30319	-1.43e-10	1.30319	8.33e-14	0.854735	-1.43e-10	0.854735	1.9e-07
37	NXT1	NTF2-like export factor 1	1.27546	3.57e-10	1.27546	4.24e-13	0.831785	3.57e-10	0.831785	1.22e-10
38	MOV10	Mov10, Moloney leukemia virus 10, homolog (mouse)	1.2644	-7.14e-11	1.2644	6.08e-13	0.912052	-7.14e-11	0.912052	2.55e-08
39	AZGP1	alpha-2-glycoprotein 1, zinc-binding	1.25042	-2.86e-10	1.25042	1.21e-07	0.797358	-2.86e-10	0.797358	3.78e-05
40	DCPS	decapping enzyme, scavenger	1.23421	-2.14e-10	1.23421	1.45e-13	0.727624	-2.14e-10	0.727624	4.94e-07
41	THOC6	THO complex 6 homolog (Drosophila)	1.22647	2.86e-10	1.22647	4.65e-11	0.857557	2.86e-10	0.857557	7.25e-05
42	TSEN54	TSEN54 tRNA splicing endonuclease subunit	1.22559	1.43e-10	1.22559	3.66e-10	1.05318	1.43e-10	1.05318	4.27e-06
43	MSI1	musashi RNA-binding protein 1	1.22377	-2.86e-10	1.22377	2.67e-06	1.2458	-2.86e-10	1.2458	1.14e-05
44	PPIB	peptidylprolyl isomerase B (cyclophilin B)	1.21854	7.14e-11	1.21854	7.58e-13	0.829926	7.14e-11	0.829926	6.36e-11
45	NOL8	nucleolar protein 8	1.20654	-2.14e-10	1.20654	1.14e-12	0.872646	-2.14e-10	0.872646	8.97e-08
46	DDX23	DEAD (Asp-Glu-Ala-Asp) box polypeptide 23	1.20002	-2.5e-10	1.20002	2.26e-12	1.14021	-2.5e-10	1.14021	1.73e-09
47	AEN	apoptosis enhancing nuclease	1.19285	3.93e-10	1.19285	1.82e-11	0.586058	3.93e-10	0.586058	0.000529
48	DDX60L	DEAD (Asp-Glu-Ala-Asp) box polypeptide 60-like	1.16996	1.43e-10	1.16996	1.48e-11	0.946967	1.43e-10	0.946967	1.06e-08
49	S100A16	S100 calcium binding protein A16	1.16371	-1.43e-10	1.16371	2.62e-12	0.649341	-1.43e-10	0.649341	1.63e-07
50	RPL10	ribosomal protein L10	1.1568	-1.43e-10	1.1568	8.97e-13	1.07737	-1.43e-10	1.07737	1.86e-09
51	HMGB2	high mobility group box 2	1.15263	0	1.15263	1.45e-11	0.774216	0	0.774216	1.9e-07
52	PABPC4L	poly(A) binding protein, cytoplasmic 4-like	1.1521	4.29e-10	1.1521	7.14e-05	0.706924	4.29e-10	0.706924	0.0324118
53	TOP3B	topoisomerase (DNA) III beta	1.1482	-7.14e-11	1.1482	8.44e-11	1.08755	-7.14e-11	1.08755	1.54e-08
54	RUVBL1	RuvB-like AAA ATPase 1	1.13001	-7.14e-11	1.13001	5.98e-12	0.898808	-7.14e-11	0.898808	2.59e-09
55	SNRPF	small nuclear ribonucleoprotein polypeptide F	1.12301	-4.64e-10	1.12301	1.27e-12	0.836419	-4.64e-10	0.836419	3.3e-08
56	RPL22L1	ribosomal protein L22-like 1	1.11759	-2.14e-10	1.11759	1.92e-11	0.995148	-2.14e-10	0.995148	8.42e-11
57	SF3A2	splicing factor 3a, subunit 2, 66kDa	1.09504	-1.79e-10	1.09504	2.05e-09	1.01126	-1.79e-10	1.01126	2.7e-07
58	HNRNPF	heterogeneous nuclear ribonucleoprotein F	1.09235	-5e-10	1.09235	5.67e-12	0.896791	-5e-10	0.896791	8.81e-10
59	LSM7	LSM7 homolog, U6 small nuclear RNA associated (S. cerevisiae)	1.08961	3.57e-11	1.08961	1.12e-11	0.843656	3.57e-11	0.843656	1.66e-10
60	RBM10	RNA binding motif protein 10	1.08879	3.93e-10	1.08879	3.13e-11	0.882232	3.93e-10	0.882232	1.82e-07
61	NLRP11	NLR family, pyrin domain containing 11	1.08819	1.07e-10	1.08819	8.87e-05	0.709681	1.07e-10	0.709681	0.00519482
62	NVL	nuclear VCP-like	1.08341	3.93e-10	1.08341	1.38e-08	1.00394	3.93e-10	1.00394	3.81e-07
63	ZNFX1	zinc finger, NFX1-type containing 1	1.07989	1.07e-10	1.07989	1.61e-13	0.826681	1.07e-10	0.826681	9.79e-11
64	GNB2L1	guanine nucleotide binding protein (G protein), beta polypeptide 2-like 1	1.07615	-1.07e-10	1.07615	7.05e-14	1.01704	-1.07e-10	1.01704	1.02e-11
65	LSM5	LSM5 homolog, U6 small nuclear RNA associated (S. cerevisiae)	1.07517	3.57e-10	1.07517	2.57e-11	0.784362	3.57e-10	0.784362	4.79e-10
66	XRN2	5'-3' exoribonuclease 2	1.0743	1.79e-10	1.0743	2.75e-13	0.695105	1.79e-10	0.695105	2.26e-09
67	RPS9	ribosomal protein S9	1.05723	-2.14e-10	1.05723	1.75e-13	1.06354	-2.14e-10	1.06354	1.51e-10
68	ZRSR1	zinc finger (CCCH type), RNA-binding motif and serine/arginine rich 1	1.04967	0	1.04967	4.64e-06	1.10373	0	1.10373	1.66e-05
69	SAMD4A	sterile alpha motif domain containing 4A	1.04572	-7.14e-11	1.04572	4.98e-11	0.703448	-7.14e-11	0.703448	5.22e-05
70	HERC5	HECT and RLD domain containing E3 ubiquitin protein ligase 5	1.04277	7.14e-11	1.04277	1.98e-10	0.600309	7.14e-11	0.600309	0.000626
71	EIF3G	eukaryotic translation initiation factor 3, subunit G	1.02878	4.29e-10	1.02878	3.12e-13	0.932488	4.29e-10	0.932488	1.44e-11
72	REXO4	REX4, RNA exonuclease 4 homolog (S. cerevisiae)	1.02674	7.14e-11	1.02674	1.75e-13	0.906519	7.14e-11	0.906519	1.24e-09
73	HNRNPA2B1	heterogeneous nuclear ribonucleoprotein A2/B1	1.02041	-7.14e-11	1.02041	1.75e-13	0.686673	-7.14e-11	0.686673	1.34e-08
74	SNRPD3	small nuclear ribonucleoprotein D3 polypeptide 18kDa	1.0202	2.14e-10	1.0202	6.93e-12	0.712059	2.14e-10	0.712059	6.04e-08
75	TNPO1	transportin 1	1.01561	1.79e-10	1.01561	4.53e-13	0.832346	1.79e-10	0.832346	1.17e-11
76	RBMS2	RNA binding motif, single stranded interacting protein 2	1.01485	7.14e-11	1.01485	7.37e-12	1.03851	7.14e-11	1.03851	6.45e-10
77	CPSF4	cleavage and polyadenylation specific factor 4, 30kDa	1.0039	2.86e-10	1.0039	1.61e-13	0.623531	2.86e-10	0.623531	1.5e-09
78	RPLP0	ribosomal protein, large, P0	1.00289	1.07e-10	1.00289	5.56e-14	1.0609	1.07e-10	1.0609	1.14e-11
79	EIF3B	eukaryotic translation initiation factor 3, subunit B	1.00058	3.57e-11	1.00058	1e-13	0.727911	3.57e-11	0.727911	1.37e-10
80	WDR46	WD repeat domain 46	0.99691	7.14e-11	0.99691	1.67e-09	0.875869	7.14e-11	0.875869	1.05e-06
81	TSEN34	TSEN34 tRNA splicing endonuclease subunit	0.986137	-3.57e-10	0.986137	1.4e-13	0.686583	-3.57e-10	0.686583	3.04e-10
82	TLR3	toll-like receptor 3	0.98388	-2.5e-10	0.98388	1.62e-09	1.00482	-2.5e-10	1.00482	1.17e-07
83	PPAN	peter pan homolog (Drosophila)	0.979672	7.14e-11	0.979672	2.89e-09	0.726127	7.14e-11	0.726127	6.82e-06
84	RCC2	regulator of chromosome condensation 2	0.977457	0	0.977457	1.03e-13	0.730999	0	0.730999	2.43e-10
85	PAN2	PAN2 poly(A) specific ribonuclease subunit homolog (S. cerevisiae)	0.975215	1.07e-10	0.975215	8.17e-11	0.733056	1.07e-10	0.733056	9.99e-06
86	RPS2	ribosomal protein S2	0.973027	2.5e-10	0.973027	1.19e-13	0.891294	2.5e-10	0.891294	8.04e-11
87	EIF4A1	eukaryotic translation initiation factor 4A1	0.970665	2.14e-10	0.970665	3.76e-13	0.618579	2.14e-10	0.618579	1.53e-09
88	POLR1E	polymerase (RNA) I polypeptide E, 53kDa	0.966667	-2.5e-10	0.966667	4.65e-11	0.759746	-2.5e-10	0.759746	2.13e-08
89	TRIM25	tripartite motif containing 25	0.950178	7.14e-11	0.950178	4.14e-11	0.699688	7.14e-11	0.699688	8.15e-07
90	PRPF3	pre-mRNA processing factor 3	0.947369	3.21e-10	0.947369	1.79e-13	0.847011	3.21e-10	0.847011	9.46e-10
91	GEMIN4	gem (nuclear organelle) associated protein 4	0.945182	-7.14e-11	0.945182	1.19e-10	0.812849	-7.14e-11	0.812849	6.04e-08
92	SYNCRIP	synaptotagmin binding, cytoplasmic RNA interacting protein	0.938254	-7.14e-11	0.938254	7.45e-11	0.752589	-7.14e-11	0.752589	2.59e-09
93	SRBD1	S1 RNA binding domain 1	0.938061	3.57e-10	0.938061	2.49e-13	1.04012	3.57e-10	1.04012	1.11e-11
94	POLR2J	polymerase (RNA) II (DNA directed) polypeptide J, 13.3kDa	0.937177	-2.86e-10	0.937177	2.71e-13	0.832241	-2.86e-10	0.832241	7.37e-11
95	SF3B14		0.926967	-1.79e-10	0.926967	3.06e-10	0.859068	-1.79e-10	0.859068	3.69e-08
96	TRA2A	transformer 2 alpha homolog (Drosophila)	0.923296	1.43e-10	0.923296	3.8e-11	0.914884	1.43e-10	0.914884	1.16e-10
97	RPS27L	ribosomal protein S27-like	0.918932	7.14e-11	0.918932	8.44e-11	0.668429	7.14e-11	0.668429	5.83e-06
98	NONO	non-POU domain containing, octamer-binding	0.905239	-1.79e-10	0.905239	8.67e-10	0.801636	-1.79e-10	0.801636	1.16e-08
99	RAVER1	ribonucleoprotein, PTB-binding 1	0.902969	-7.14e-11	0.902969	1.79e-12	0.831979	-7.14e-11	0.831979	5.24e-11
100	SMAD4	SMAD family member 4	0.900726	-2.5e-10	0.900726	1.05e-11	0.772153	-2.5e-10	0.772153	1.82e-09
101	TIPARP	TCDD-inducible poly(ADP-ribose) polymerase	0.893596	3.93e-10	0.893596	3.93e-11	0.829778	3.93e-10	0.829778	1.09e-08
102	RPS5	ribosomal protein S5	0.890202	3.57e-10	0.890202	2.64e-13	0.740766	3.57e-10	0.740766	3.35e-09
103	LYAR	Ly1 antibody reactive	0.889524	-1.07e-10	0.889524	2.46e-12	0.875577	-1.07e-10	0.875577	2.81e-10
104	ZCCHC8	zinc finger, CCHC domain containing 8	0.884197	2.14e-10	0.884197	3.52e-13	0.671102	2.14e-10	0.671102	5.52e-09
105	DKC1	dyskeratosis congenita 1, dyskerin	0.868665	3.21e-10	0.868665	8.24e-11	0.580263	3.21e-10	0.580263	2.12e-07
106	C1orf131	chromosome 1 open reading frame 131	0.858005	4.29e-10	0.858005	4.46e-11	0.588766	4.29e-10	0.588766	7.82e-07
107	HNRNPUL1	heterogeneous nuclear ribonucleoprotein U-like 1	0.854372	-1.79e-10	0.854372	1.22e-12	0.84199	-1.79e-10	0.84199	3.13e-11
108	ZMAT5	zinc finger, matrin-type 5	0.850618	-3.57e-10	0.850618	5.57e-07	0.904315	-3.57e-10	0.904315	4.62e-06
109	RBM3	RNA binding motif (RNP1, RRM) protein 3	0.849878	0	0.849878	2.62e-12	0.728021	0	0.728021	6.77e-10
110	SLC3A2	solute carrier family 3 (amino acid transporter heavy chain), member 2	0.843038	2.5e-10	0.843038	9.53e-14	0.630189	2.5e-10	0.630189	2.36e-09
111	RPL29	ribosomal protein L29	0.84096	-4.29e-10	0.84096	6.87e-12	0.863424	-4.29e-10	0.863424	4.92e-10
112	PARP4	poly (ADP-ribose) polymerase family, member 4	0.836376	-2.86e-10	0.836376	4.24e-13	0.704807	-2.86e-10	0.704807	1.77e-09
113	CLK2	CDC-like kinase 2	0.835231	1.07e-10	0.835231	4.85e-13	0.623707	1.07e-10	0.623707	2.98e-09
114	SMAD1	SMAD family member 1	0.830136	4.29e-10	0.830136	4.81e-09	0.756634	4.29e-10	0.756634	8.59e-08
115	CPNE3	copine III	0.819566	-1.79e-10	0.819566	2.64e-11	0.990437	-1.79e-10	0.990437	9.24e-12
116	CDC42EP4	CDC42 effector protein (Rho GTPase binding) 4	0.818279	-7.14e-11	0.818279	4.69e-11	1.16441	-7.14e-11	1.16441	2.09e-11
117	DHX40	DEAH (Asp-Glu-Ala-His) box polypeptide 40	0.817255	3.21e-10	0.817255	2.87e-12	0.684908	3.21e-10	0.684908	1.03e-10
118	TBL3	transducin (beta)-like 3	0.813614	-4.29e-10	0.813614	3.67e-07	0.733767	-4.29e-10	0.733767	5.13e-05
119	CPSF1	cleavage and polyadenylation specific factor 1, 160kDa	0.80831	2.5e-10	0.80831	2.6e-10	0.709877	2.5e-10	0.709877	8.21e-09
120	NUPL2	nucleoporin like 2	0.796004	-2.14e-10	0.796004	4.77e-10	0.61356	-2.14e-10	0.61356	2.04e-05
121	ANKHD1	ankyrin repeat and KH domain containing 1	0.791968	-3.57e-11	0.791968	2.56e-10	0.631517	-3.57e-11	0.631517	1.61e-06
122	RPL8	ribosomal protein L8	0.791297	-2.86e-10	0.791297	1.82e-13	0.775222	-2.86e-10	0.775222	4.71e-11
123	EXOSC8	exosome component 8	0.790819	2.14e-10	0.790819	8.8e-12	0.806681	2.14e-10	0.806681	1.58e-10
124	REPIN1	replication initiator 1	0.789263	-3.93e-10	0.789263	4.68e-07	0.756162	-3.93e-10	0.756162	3.95e-06
125	INTS12	integrator complex subunit 12	0.787483	3.57e-10	0.787483	1.14e-12	0.814825	3.57e-10	0.814825	1.22e-10
126	MRPL53	mitochondrial ribosomal protein L53	0.779124	-4.29e-10	0.779124	2.5e-12	0.628746	-4.29e-10	0.628746	2.15e-09
127	RPL12	ribosomal protein L12	0.778651	2.14e-10	0.778651	1.34e-12	0.836366	2.14e-10	0.836366	1.58e-10
128	RBMX	RNA binding motif protein, X-linked	0.775811	7.14e-11	0.775811	4.04e-12	0.723559	7.14e-11	0.723559	6.68e-11
129	RPS16	ribosomal protein S16	0.77334	-2.5e-10	0.77334	2.16e-13	0.754415	-2.5e-10	0.754415	1.69e-09
130	HNRNPA1	heterogeneous nuclear ribonucleoprotein A1	0.759883	1.43e-10	0.759883	2.26e-10	0.822515	1.43e-10	0.822515	7.1e-10
131	TNS1	tensin 1	0.757329	-1.07e-10	0.757329	1.27e-10	0.833195	-1.07e-10	0.833195	3.1e-10
132	SON	SON DNA binding protein	0.757102	5e-10	0.757102	1.24e-11	0.622123	5e-10	0.622123	5.65e-09
133	RPS3	ribosomal protein S3	0.754181	-7.14e-11	0.754181	1.48e-13	0.962111	-7.14e-11	0.962111	9.24e-12
134	NOM1	nucleolar protein with MIF4G domain 1	0.749741	1.07e-10	0.749741	1.48e-09	0.599101	1.07e-10	0.599101	2.82e-07
135	IFIT3	interferon-induced protein with tetratricopeptide repeats 3	0.740901	1.79e-10	0.740901	2.16e-06	0.922527	1.79e-10	0.922527	7.3e-09
136	FBL	fibrillarin	0.737277	-7.14e-11	0.737277	8.51e-11	0.584187	-7.14e-11	0.584187	3.98e-07
137	KRT18	keratin 18	0.73649	-2.86e-10	0.73649	0.00258741	0.766969	-2.86e-10	0.766969	0.00539263
138	XPO1	exportin 1 (CRM1 homolog, yeast)	0.730856	-1.07e-10	0.730856	4.27e-09	0.753057	-1.07e-10	0.753057	2.98e-09
139	DDX31	DEAD (Asp-Glu-Ala-Asp) box polypeptide 31	0.72591	3.57e-11	0.72591	2.93e-09	0.839656	3.57e-11	0.839656	5e-09
140	CPSF3	cleavage and polyadenylation specific factor 3, 73kDa	0.725902	-4.29e-10	0.725902	1.19e-13	0.623136	-4.29e-10	0.623136	1.51e-10
141	QARS	glutaminyl-tRNA synthetase	0.724821	-3.57e-10	0.724821	1.3e-13	0.605197	-3.57e-10	0.605197	1.25e-11
142	QKI	QKI, KH domain containing, RNA binding	0.723091	-2.86e-10	0.723091	1.6e-09	0.93708	-2.86e-10	0.93708	1.22e-10
143	NXT2	nuclear transport factor 2-like export factor 2	0.721287	0	0.721287	5.3e-10	1.0537	0	1.0537	2.99e-11
144	EEF1G	eukaryotic translation elongation factor 1 gamma	0.719359	-4.29e-10	0.719359	3.13e-14	0.919815	-4.29e-10	0.919815	7.65e-12
145	NOC3L	nucleolar complex associated 3 homolog (S. cerevisiae)	0.712528	2.14e-10	0.712528	1.76e-12	0.75662	2.14e-10	0.75662	2.77e-11
146	SSRP1	structure specific recognition protein 1	0.709444	1.64e-10	0.709444	1.11e-12	0.596462	1.79e-10	0.596462	5.39e-11
147	TRMT5	tRNA methyltransferase 5	0.708923	-8.3e-18	0.708923	1.69e-12	0.641042	-8.3e-18	0.641042	7.01e-11
148	RDX	radixin	0.694546	3.57e-11	0.694546	9.26e-08	0.761451	3.57e-11	0.761451	4.03e-08
149	NCBP2	nuclear cap binding protein subunit 2, 20kDa	0.682463	2.14e-10	0.682463	6.48e-12	0.582403	2.14e-10	0.582403	5.52e-09
150	PUS3	pseudouridylate synthase 3	0.678855	-1.79e-10	0.678855	1.26e-10	0.910045	-1.79e-10	0.910045	4.32e-11
151	FTSJ3	FtsJ homolog 3 (E. coli)	0.678388	3.57e-10	0.678388	4.44e-13	0.610621	3.57e-10	0.610621	6.68e-11
152	FAM120C	family with sequence similarity 120C	0.674248	-2.14e-10	0.674248	1.99e-06	0.884632	-2.14e-10	0.884632	5.84e-07
153	MIF4GD	MIF4G domain containing	0.665713	2.5e-10	0.665713	1.86e-09	0.969584	2.5e-10	0.969584	1.24e-10
154	BCDIN3D	BCDIN3 domain containing	0.659476	-4.64e-10	0.659476	1.86e-10	0.588771	-4.64e-10	0.588771	1.39e-07
155	ILF2	interleukin enhancer binding factor 2	0.653031	-4.29e-10	0.653031	5.4e-10	0.582489	-4.29e-10	0.582489	1.37e-09
156	FAU	Finkel-Biskis-Reilly murine sarcoma virus (FBR-MuSV) ubiquitously expressed	0.645511	5e-10	0.645511	2.76e-12	0.709742	5e-10	0.709742	1.51e-10
157	PABPC3	poly(A) binding protein, cytoplasmic 3	0.644932	7.14e-11	0.644932	4.62e-08	1.17798	7.14e-11	1.17798	7.37e-11
158	SNRPE	small nuclear ribonucleoprotein polypeptide E	0.642704	-4.29e-10	0.642704	2.79e-09	0.614093	-4.29e-10	0.614093	3.42e-10
159	CEBPZ	CCAAT/enhancer binding protein (C/EBP), zeta	0.634728	2.5e-10	0.634728	1.11e-10	0.70614	2.5e-10	0.70614	1.74e-10
160	RPL19	ribosomal protein L19	0.63118	-1.43e-10	0.63118	9.39e-13	0.754979	-1.43e-10	0.754979	5.24e-11
161	BTF3	basic transcription factor 3	0.630513	-7.14e-11	0.630513	4.05e-10	0.733194	-7.14e-11	0.733194	4.79e-10
162	GLTSCR2	glioma tumor suppressor candidate region gene 2	0.630272	2.14e-10	0.630272	4.46e-11	0.739057	2.14e-10	0.739057	1.27e-09
163	SRFBP1	serum response factor binding protein 1	0.626599	2.5e-10	0.626599	9.48e-09	0.691706	2.5e-10	0.691706	2.55e-10
164	PATL2	protein associated with topoisomerase II homolog 2 (yeast)	0.623608	-4.29e-10	0.623608	0.000587	0.75502	-4.29e-10	0.75502	0.00185629
165	AATF	apoptosis antagonizing transcription factor	0.622754	-3.93e-10	0.622754	9.49e-11	0.798859	-3.93e-10	0.798859	3.51e-11
166	EIF3D	eukaryotic translation initiation factor 3, subunit D	0.622648	3.57e-10	0.622648	6.97e-11	0.662475	3.57e-10	0.662475	1.03e-10
167	SNRNP48	small nuclear ribonucleoprotein 48kDa (U11/U12)	0.620417	-2.5e-10	0.620417	3e-07	0.604927	-2.5e-10	0.604927	3.52e-05
168	ALDH18A1	aldehyde dehydrogenase 18 family, member A1	0.61547	1.79e-10	0.61547	3.85e-09	0.582	1.79e-10	0.582	3.59e-09
169	DARS	aspartyl-tRNA synthetase	0.613152	4.64e-10	0.613152	3.15e-12	0.8688	4.64e-10	0.8688	8.84e-11
170	SMAD5	SMAD family member 5	0.611233	2.5e-10	0.611233	1.23e-10	0.771929	2.5e-10	0.771929	3.99e-11
171	DHX38	DEAH (Asp-Glu-Ala-His) box polypeptide 38	0.609463	-1.79e-10	0.609463	6.25e-12	0.625357	-1.79e-10	0.625357	4.79e-10
172	TOP1	topoisomerase (DNA) I	0.601378	0	0.601378	1.12e-06	0.776081	0	0.776081	6.31e-08
173	GNL3L	guanine nucleotide binding protein-like 3 (nucleolar)-like	0.598368	1.79e-10	0.598368	2.84e-08	0.651301	1.79e-10	0.651301	1.39e-06
174	BCCIP	BRCA2 and CDKN1A interacting protein	0.596466	-3.57e-11	0.596466	9.68e-07	1.12283	-3.57e-11	1.12283	2.68e-10
175	GAR1	GAR1 ribonucleoprotein	0.590439	-2.5e-10	0.590439	7.54e-12	0.68445	-2.5e-10	0.68445	3.72e-11
176	ZC3H12C	zinc finger CCCH-type containing 12C	0.586352	1.79e-10	0.586352	3.5e-07	0.868557	1.79e-10	0.868557	2.54e-09
177	LSM2	LSM2 homolog, U6 small nuclear RNA associated (S. cerevisiae)	0.584169	-3.1e-10	0.584169	9.03e-11	0.6708	-3.11e-10	0.6708	6.54e-11
178	RBM43	RNA binding motif protein 43	0.583578	7.14e-11	0.583578	6.72e-05	0.927184	7.14e-11	0.927184	1.66e-07
Down Regulated RBPs
1	RALYL	RALY RNA binding protein-like	-3.68249	2.86e-10	-3.68249	3.13e-14	-2.65917	2.86e-10	-2.65917	7.65e-12
2	JAKMIP1	janus kinase and microtubule interacting protein 1	-3.02805	1.07e-10	-3.02805	4.59e-14	-2.35613	1.07e-10	-2.35613	1.75e-11
3	RIMS1	regulating synaptic membrane exocytosis 1	-2.92803	-4.64e-10	-2.92803	1.35e-13	-2.17955	-4.64e-10	-2.17955	3.1e-10
4	ELAVL2	ELAV like neuron-specific RNA binding protein 2	-2.80742	-3.57e-11	-2.80742	1e-13	-2.03691	-3.57e-11	-2.03691	4.21e-11
5	EEF1A2	eukaryotic translation elongation factor 1 alpha 2	-2.42792	-7.14e-11	-2.42792	1.37e-11	-2.636	-7.14e-11	-2.636	4.05e-11
6	STXBP1	syntaxin binding protein 1	-2.25562	-2.86e-10	-2.25562	4.53e-13	-1.83981	-2.86e-10	-1.83981	7.65e-12
7	RBM11	RNA binding motif protein 11	-2.10266	-1.07e-10	-2.10266	8.99e-14	-1.68776	-1.07e-10	-1.68776	7.65e-12
8	PAIP2B	poly(A) binding protein interacting protein 2B	-2.05737	3.57e-11	-2.05737	2.42e-09	-0.802192	3.57e-11	-0.802192	0.00138312
9	ELAVL4	ELAV like neuron-specific RNA binding protein 4	-2.05373	-2.86e-10	-2.05373	7.81e-13	-1.55438	-2.86e-10	-1.55438	7.65e-12
10	ZFR2	zinc finger RNA binding protein 2	-2.04388	-1.43e-10	-2.04388	1.94e-12	-1.69895	-1.43e-10	-1.69895	3.86e-08
11	RBM24	RNA binding motif protein 24	-1.93486	1.79e-10	-1.93486	1.03e-13	-2.3097	1.79e-10	-2.3097	1.55e-11
12	SIDT1	SID1 transmembrane family, member 1	-1.83155	0	-1.83155	1.71e-12	-0.861049	0	-0.861049	2.36e-06
13	ELAVL3	ELAV like neuron-specific RNA binding protein 3	-1.72696	-1.43e-10	-1.72696	1.13e-09	-1.20146	-1.43e-10	-1.20146	6.96e-09
14	KIAA1324	KIAA1324	-1.7255	-4.29e-10	-1.7255	4.4e-13	-1.83695	-4.29e-10	-1.83695	1.5e-11
15	DDX25	DEAD (Asp-Glu-Ala-Asp) box helicase 25	-1.59566	4.64e-10	-1.59566	4.24e-13	-0.731602	4.64e-10	-0.731602	3.8e-06
16	KHDRBS2	KH domain containing, RNA binding, signal transduction associated 2	-1.54718	4.29e-10	-1.54718	1.45e-13	-0.996909	4.29e-10	-0.996909	6.9e-08
17	PABPC1L2B	poly(A) binding protein, cytoplasmic 1-like 2B	-1.53259	-1.79e-10	-1.53259	1.03e-13	-1.32693	-1.79e-10	-1.32693	7.65e-12
18	NPM2	nucleophosmin/nucleoplasmin 2	-1.50021	2.86e-10	-1.50021	4.24e-13	-1.21115	2.86e-10	-1.21115	4.71e-11
19	TDRD9	tudor domain containing 9	-1.34689	-3.57e-10	-1.34689	1.53e-10	-0.930914	-3.57e-10	-0.930914	9.25e-07
20	CPEB1	cytoplasmic polyadenylation element binding protein 1	-1.30438	-1.43e-10	-1.30438	4.08e-10	-1.12189	-1.43e-10	-1.12189	2.43e-10
21	FBLL1	fibrillarin-like 1	-1.24431	-4.64e-10	-1.24431	2.26e-11	-0.715814	-4.64e-10	-0.715814	1.33e-05
22	SNRPN	small nuclear ribonucleoprotein polypeptide N	-1.23331	0	-1.23331	6.11e-11	-0.849225	0	-0.849225	3.15e-08
23	ADAD2	adenosine deaminase domain containing 2	-1.20155	4.29e-10	-1.20155	3.62e-07	-1.07946	4.29e-10	-1.07946	1.89e-05
24	CHD3	chromodomain helicase DNA binding protein 3	-1.14483	3.21e-10	-1.14483	4.77e-11	-0.811225	3.21e-10	-0.811225	2.59e-07
25	MBNL2	muscleblind-like splicing regulator 2	-1.14437	1.07e-10	-1.14437	2.06e-11	-0.834964	1.07e-10	-0.834964	1.77e-08
26	CNP	2',3'-cyclic nucleotide 3' phosphodiesterase	-1.13347	3.57e-10	-1.13347	4.12e-08	-0.857026	3.57e-10	-0.857026	2.74e-05
27	R3HDM1	R3H domain containing 1	-1.11191	-2.14e-10	-1.11191	1.48e-13	-1.01358	-2.14e-10	-1.01358	3.42e-11
28	EIF4E3	eukaryotic translation initiation factor 4E family member 3	-1.09324	3.57e-11	-1.09324	9.6e-13	-0.979433	3.57e-11	-0.979433	2.52e-11
29	STAU2	staufen double-stranded RNA binding protein 2	-1.09022	-3.21e-10	-1.09022	0	-0.97642	-3.21e-10	-0.97642	7.94e-12
30	STRBP	spermatid perinuclear RNA binding protein	-1.06976	4.64e-10	-1.06976	6.15e-13	-0.886387	4.64e-10	-0.886387	8.81e-10
31	HABP4	hyaluronan binding protein 4	-1.05871	-2.86e-10	-1.05871	2.21e-13	-0.906437	-2.86e-10	-0.906437	8.12e-12
32	SORBS2	sorbin and SH3 domain containing 2	-0.986386	7.14e-11	-0.986386	7.87e-10	-0.947147	7.14e-11	-0.947147	8.39e-09
33	HUWE1	HECT, UBA and WWE domain containing 1, E3 ubiquitin protein ligase	-0.971318	-3.21e-10	-0.971318	2.15e-12	-0.695676	-3.21e-10	-0.695676	8.01e-09
34	DSP	desmoplakin	-0.964471	-2.5e-10	-0.964471	1.91e-08	-0.915124	-2.5e-10	-0.915124	7.19e-07
35	ASS1	argininosuccinate synthase 1	-0.952611	-3.57e-10	-0.952611	1.86e-08	-1.63644	-3.57e-10	-1.63644	3.83e-11
36	LARP6	La ribonucleoprotein domain family, member 6	-0.921592	2.14e-10	-0.921592	2.87e-07	-1.04211	2.14e-10	-1.04211	4.57e-09
37	NHP2L1	NHP2 non-histone chromosome protein 2-like 1 (S. cerevisiae)	-0.912006	-3.38e-18	-0.912006	4.3e-12	-0.710917	-3.38e-18	-0.710917	5e-09
38	C2orf15	chromosome 2 open reading frame 15	-0.904561	-4.64e-10	-0.904561	0.00141595	-0.83924	-4.64e-10	-0.83924	0.0148298
39	RPL39L	ribosomal protein L39-like	-0.884609	3.57e-11	-0.884609	0.000141	-1.54915	3.57e-11	-1.54915	9.21e-09
40	R3HDM2	R3H domain containing 2	-0.876269	-4.29e-10	-0.876269	1.03e-13	-0.631175	-4.29e-10	-0.631175	1.58e-10
41	AUH	AU RNA binding protein/enoyl-CoA hydratase	-0.848588	1.43e-10	-0.848588	2.71e-13	-0.825242	1.43e-10	-0.825242	2e-11
42	PNLDC1	poly(A)-specific ribonuclease (PARN)-like domain containing 1	-0.81393	-3.93e-10	-0.81393	5.68e-09	-0.744614	-3.93e-10	-0.744614	7.99e-07
43	YBX2	Y box binding protein 2	-0.79444	1.79e-10	-0.79444	7.44e-06	-0.720936	1.79e-10	-0.720936	0.00132635
44	RPP25	ribonuclease P/MRP 25kDa subunit	-0.792291	3.57e-11	-0.792291	2.6e-09	-1.16491	3.57e-11	-1.16491	2.02e-10
45	YWHAZ	tyrosine 3-monooxygenase/tryptophan 5-monooxygenase activation protein, zeta polypeptide	-0.765031	4.64e-10	-0.765031	8.99e-14	-0.948324	4.64e-10	-0.948324	7.65e-12
46	YWHAG	tyrosine 3-monooxygenase/tryptophan 5-monooxygenase activation protein, gamma polypeptide	-0.757791	-5e-10	-0.757791	1.09e-12	-1.0152	-5e-10	-1.0152	7.65e-12
47	PAIP1	poly(A) binding protein interacting protein 1	-0.739451	0	-0.739451	6.75e-12	-0.758343	0	-0.758343	1.58e-10
48	C1orf52	chromosome 1 open reading frame 52	-0.730809	-6.44e-18	-0.730809	8.99e-14	-0.749488	-6.44e-18	-0.749488	1.55e-11
49	LIN28B	lin-28 homolog B (C. elegans)	-0.690204	2.86e-10	-0.690204	0.000161	-1.11348	2.86e-10	-1.11348	3.06e-06
50	NOVA2	neuro-oncological ventral antigen 2	-0.686966	1.43e-10	-0.686966	0.000833	-0.953662	1.43e-10	-0.953662	1.16e-05
51	G3BP2	GTPase activating protein (SH3 domain) binding protein 2	-0.665744	2.14e-10	-0.665744	6.57e-07	-0.815106	2.14e-10	-0.815106	7.54e-08
52	MAEL	maelstrom spermatogenic transposon silencer	-0.623915	-4.64e-10	-0.623915	1.01e-06	-0.887155	-4.64e-10	-0.887155	1.01e-08
53	THOC7	THO complex 7 homolog (Drosophila)	-0.62123	1.43e-10	-0.62123	4.34e-11	-0.702309	1.43e-10	-0.702309	1.19e-10
p-value: Benjamini-Hochberg adjusted P value

## Sheet: Aggressive 
Supplementary Table 5B: RBPs identified that may play a role in aggressiveness of GBM
			Rembrandt GBM vs Normal				Rembrandt Grade2 vs Normal
Sr.No.	Gene symbol	Gene name	Average GBM	Average Normal	Log 2 fold change	p-value	Average Grade2	Average Normal	Log 2 fold change	p-value
Up Regulated in GBM vs Normal
1	S100A4	S100 calcium binding protein A4	1.98194	3.57e-10	1.98194	1.23e-10	0.246907	3.57e-10	0.246907	0.695294
2	FBXO17	F-box protein 17	1.89783	-2.86e-10	1.89783	1.33e-06	-0.479167	-2.86e-10	-0.479167	0.000739
3	BST2	bone marrow stromal cell antigen 2	1.71009	-3.57e-10	1.71009	5.9e-11	0.589574	-3.57e-10	0.589574	0.0509379
4	LGALS1	lectin, galactoside-binding, soluble, 1	1.68533	7.14e-11	1.68533	7.95e-13	0.0929852	7.14e-11	0.0929852	0.883093
5	HSPB1	heat shock 27kDa protein 1	1.62642	7.14e-11	1.62642	1.96e-13	0.488129	7.14e-11	0.488129	0.0767218
6	ISG20	interferon stimulated exonuclease gene 20kDa	1.48183	-3.57e-11	1.48183	1.69e-11	0.218219	-3.57e-11	0.218219	0.849484
7	SLC16A3	solute carrier family 16 (monocarboxylate transporter), member 3	1.42215	-4.64e-10	1.42215	4.93e-10	0.333582	-4.64e-10	0.333582	0.281443
8	RBMS1	RNA binding motif, single stranded interacting protein 1	1.40533	-1.11e-10	1.40533	2.95e-12	0.481359	1.11e-09	0.481359	0.0243027
9	ANG	angiogenin, ribonuclease, RNase A family, 5	1.34087	4.29e-10	1.34087	1.57e-09	0.412189	4.29e-10	0.412189	0.11221
10	RNASE2	ribonuclease, RNase A family, 2 (liver, eosinophil-derived neurotoxin)	1.3068	3.57e-11	1.3068	2.53e-08	0.530871	3.57e-11	0.530871	0.0314484
11	ZYX	zyxin	1.30299	-1.07e-10	1.30299	3.48e-13	0.331165	-1.07e-10	0.331165	0.00553164
12	RNASEH2A	ribonuclease H2, subunit A	1.23226	-2.5e-10	1.23226	1.07e-12	0.532899	-2.5e-10	0.532899	4.53e-07
13	RBPMS	RNA binding protein with multiple splicing	1.21556	-1.79e-10	1.21556	7.7e-11	0.369544	-1.79e-10	0.369544	0.0654811
14	HIST1H1C	histone cluster 1, H1c	1.15675	-3.57e-10	1.15675	5.36e-11	0.339784	-3.57e-10	0.339784	0.0702434
15	OAS1	2'-5'-oligoadenylate synthetase 1, 40/46kDa	1.11254	1.43e-10	1.11254	1.05e-07	0.460576	1.43e-10	0.460576	0.113957
16	CTNNA1	catenin (cadherin-associated protein), alpha 1, 102kDa	1.11169	-1.07e-10	1.11169	7.48e-13	0.493825	-1.07e-10	0.493825	0.000252
17	RRP9	ribosomal RNA processing 9, small subunit (SSU) processome component, homolog (yeast)	1.09036	1.07e-10	1.09036	2.91e-09	0.483142	1.07e-10	0.483142	0.00825122
18	LGALS3	lectin, galactoside-binding, soluble, 3	1.07999	1.79e-10	1.07999	3.4e-07	-0.0304506	1.79e-10	-0.0304506	0.62127
19	ZC3H12A	zinc finger CCCH-type containing 12A	1.06222	-1.43e-10	1.06222	3.23e-06	0.464109	-1.43e-10	0.464109	0.0320939
20	DHX37	DEAH (Asp-Glu-Ala-His) box polypeptide 37	1.05589	1.07e-10	1.05589	1.28e-09	0.373149	1.07e-10	0.373149	0.0396029
21	METTL1	methyltransferase like 1	1.04573	3.57e-10	1.04573	2.76e-11	0.480121	3.57e-10	0.480121	4.69e-05
22	PARP12	poly (ADP-ribose) polymerase family, member 12	1.00646	-2.14e-10	1.00646	7.04e-12	0.517453	-2.14e-10	0.517453	0.000476
23	EXO1	exonuclease 1	0.998302	-3.57e-11	0.998302	1.29e-05	0.00304782	-3.57e-11	0.00304782	0.898441
24	DHX58	DEXH (Asp-Glu-X-His) box polypeptide 58	0.955697	4.29e-10	0.955697	0.000243	0.111168	4.29e-10	0.111168	0.888455
25	ZCCHC9	zinc finger, CCHC domain containing 9	0.954864	3.57e-10	0.954864	1.01e-12	0.480874	3.57e-10	0.480874	1.43e-05
26	OAS3	2'-5'-oligoadenylate synthetase 3, 100kDa	0.953583	-1.59e-17	0.953583	2e-08	0.310494	-1.59e-17	0.310494	0.0993866
27	DNMT1	DNA (cytosine-5-)-methyltransferase 1	0.949864	-3.57e-11	0.949864	2.18e-12	0.51741	-3.57e-11	0.51741	1.12e-07
28	PTRF	polymerase I and transcript release factor	0.935733	-3.93e-10	0.935733	5.41e-11	-0.139192	-3.93e-10	-0.139192	0.181216
29	DHX34	DEAH (Asp-Glu-Ala-His) box polypeptide 34	0.929989	-2.5e-10	0.929989	4.47e-05	0.22179	-2.5e-10	0.22179	0.343926
30	CAST	calpastatin	0.92495	-3.57e-11	0.92495	6.52e-12	0.270249	-3.57e-11	0.270249	0.137474
31	GRN	granulin	0.923593	6.89e-11	0.923593	4.14e-12	0.537923	7.14e-11	0.537923	1.63e-05
32	SPATS2L	spermatogenesis associated, serine-rich 2-like	0.896063	1.79e-10	0.896063	2.49e-10	0.226664	1.79e-10	0.226664	0.283214
33	SNRPB	small nuclear ribonucleoprotein polypeptides B and B1	0.889347	-2.5e-10	0.889347	2.71e-10	0.172305	-2.5e-10	0.172305	0.125472
34	RALY	RALY heterogeneous nuclear ribonucleoprotein	0.886216	1.07e-10	0.886216	1.66e-13	0.505931	1.07e-10	0.505931	6.31e-08
35	NSUN5	NOP2/Sun domain family, member 5	0.875971	1.07e-10	0.875971	8.84e-13	0.365005	1.07e-10	0.365005	7.88e-05
36	TES	testis derived transcript (3 LIM domains)	0.875091	3.57e-11	0.875091	0.000327	-0.00509337	3.57e-11	-0.00509337	0.941083
37	GNL2	guanine nucleotide binding protein-like 2 (nucleolar)	0.870783	-3.93e-10	0.870783	3.56e-12	0.429732	-3.93e-10	0.429732	1.76e-05
38	IGF2BP3	insulin-like growth factor 2 mRNA binding protein 3	0.870192	2.14e-10	0.870192	3.67e-07	0.396528	2.14e-10	0.396528	0.0290103
39	WRAP53	WD repeat containing, antisense to TP53	0.867375	1.07e-10	0.867375	9.78e-09	0.427153	1.07e-10	0.427153	0.00385878
40	EIF4E2	eukaryotic translation initiation factor 4E family member 2	0.859261	1.79e-10	0.859261	3.41e-12	0.331195	1.79e-10	0.331195	0.00428495
41	CRYZ	crystallin, zeta (quinone reductase)	0.857171	4.29e-10	0.857171	2.27e-09	0.196149	4.29e-10	0.196149	0.254699
42	EIF4A2	eukaryotic translation initiation factor 4A2	0.837513	-1.43e-10	0.837513	3.13e-08	0.497547	-1.43e-10	0.497547	0.00100524
43	POLR2L	polymerase (RNA) II (DNA directed) polypeptide L, 7.6kDa	0.834568	3.57e-11	0.834568	4.55e-08	0.0940915	3.57e-11	0.0940915	0.853976
44	RBM38	RNA binding motif protein 38	0.8254	-3.93e-10	0.8254	1.28e-12	0.507896	-3.93e-10	0.507896	2.33e-08
45	CKAP4	cytoskeleton-associated protein 4	0.822358	3.57e-11	0.822358	3.85e-10	0.564529	3.57e-11	0.564529	1.64e-06
46	MRPL42	mitochondrial ribosomal protein L42	0.818997	-3.21e-10	0.818997	4.65e-11	0.545148	-3.21e-10	0.545148	1.12e-07
47	GEMIN6	gem (nuclear organelle) associated protein 6	0.813488	-2.5e-10	0.813488	3.75e-10	0.50919	-2.5e-10	0.50919	8.29e-05
48	HNRNPAB	heterogeneous nuclear ribonucleoprotein A/B	0.812169	-2.5e-10	0.812169	1.38e-06	0.560255	-2.5e-10	0.560255	0.0018816
49	DAP3	death associated protein 3	0.811383	3.21e-10	0.811383	3.34e-12	0.378804	3.21e-10	0.378804	0.000795
50	DHX8	DEAH (Asp-Glu-Ala-His) box polypeptide 8	0.809728	-1.07e-10	0.809728	3.18e-09	0.504002	-1.07e-10	0.504002	0.000498
51	XPO5	exportin 5	0.803994	7.14e-11	0.803994	6.31e-11	0.457827	7.14e-11	0.457827	1.71e-06
52	RPN1	ribophorin I	0.80245	2.86e-10	0.80245	2.85e-12	0.457627	2.86e-10	0.457627	2.36e-06
53	MANF	mesencephalic astrocyte-derived neurotrophic factor	0.800011	3.57e-10	0.800011	8.58e-11	0.218746	3.57e-10	0.218746	0.0146589
54	GANAB	glucosidase, alpha; neutral AB	0.794724	-2.5e-10	0.794724	8.33e-14	0.461049	-2.5e-10	0.461049	5.27e-10
55	LENG9	leukocyte receptor cluster (LRC) member 9	0.785799	-2.86e-10	0.785799	0.000188	0.237616	-2.86e-10	0.237616	0.266285
56	CARS	cysteinyl-tRNA synthetase	0.785379	-3.57e-11	0.785379	3.62e-07	0.214344	-3.57e-11	0.214344	0.390237
57	IGF2BP2	insulin-like growth factor 2 mRNA binding protein 2	0.784446	-1.07e-10	0.784446	3.37e-06	0.203579	-1.07e-10	0.203579	0.452302
58	ZC3HAV1L	zinc finger CCCH-type, antiviral 1-like	0.781244	-1.43e-10	0.781244	0.000786	-0.167309	-1.43e-10	-0.167309	0.422168
59	ZC3HC1	zinc finger, C3HC-type containing 1	0.778951	-7.14e-11	0.778951	1.77e-12	0.525505	-7.14e-11	0.525505	1.01e-10
60	ABT1	activator of basal transcription 1	0.767055	4.64e-10	0.767055	1.17e-09	0.568593	4.64e-10	0.568593	7.76e-05
61	SNRPC	small nuclear ribonucleoprotein polypeptide C	0.756447	4.29e-10	0.756447	9.21e-12	0.358127	4.29e-10	0.358127	8.15e-05
62	U2AF1L4	U2 small nuclear RNA auxiliary factor 1-like 4	0.755299	-3.57e-11	0.755299	0.000341	-0.290798	-3.57e-11	-0.290798	0.347739
63	EXOSC9	exosome component 9	0.753473	-3.93e-10	0.753473	8.37e-08	0.215099	-3.93e-10	0.215099	0.198515
64	GTPBP2	GTP binding protein 2	0.7455	-2.14e-10	0.7455	1.92e-09	0.235057	-2.14e-10	0.235057	0.0721524
65	CCT6A	chaperonin containing TCP1, subunit 6A (zeta 1)	0.744275	-2.86e-10	0.744275	2.4e-09	0.184468	-2.86e-10	0.184468	0.0163868
66	USP39	ubiquitin specific peptidase 39	0.74095	2.86e-10	0.74095	4.31e-11	0.538263	2.86e-10	0.538263	1.42e-06
67	TRIM21	tripartite motif containing 21	0.740682	2.18e-17	0.740682	1.47e-10	0.449407	2.18e-17	0.449407	0.00014
68	EIF6	eukaryotic translation initiation factor 6	0.737462	3.93e-10	0.737462	1.36e-12	0.364238	3.93e-10	0.364238	2.36e-06
69	ZNF579	zinc finger protein 579	0.726995	3.21e-10	0.726995	9.36e-07	0.49602	3.21e-10	0.49602	0.00434062
70	TARBP2	TAR (HIV-1) RNA binding protein 2	0.714703	-1.43e-10	0.714703	2.36e-12	0.460742	-1.43e-10	0.460742	3.42e-07
71	RARS2	arginyl-tRNA synthetase 2, mitochondrial	0.713168	4.29e-10	0.713168	1.84e-05	0.389484	4.29e-10	0.389484	0.0267376
72	EXOSC3	exosome component 3	0.712531	4.29e-10	0.712531	6.44e-06	0.236594	4.29e-10	0.236594	0.319102
73	CCDC137	coiled-coil domain containing 137	0.707618	-3.57e-11	0.707618	1.9e-11	0.339806	-3.57e-11	0.339806	0.000626
74	QTRT1	queuine tRNA-ribosyltransferase 1	0.706458	-3.57e-10	0.706458	1.77e-09	0.439063	-3.57e-10	0.439063	4.06e-05
75	ISG20L2	interferon stimulated exonuclease gene 20kDa-like 2	0.693791	-1.07e-10	0.693791	6.31e-11	0.452264	-1.07e-10	0.452264	7.66e-06
76	CNOT2	CCR4-NOT transcription complex, subunit 2	0.690751	-2.5e-10	0.690751	3.28e-09	0.317592	-2.5e-10	0.317592	0.000597
77	PURB	purine-rich element binding protein B	0.681239	2.14e-10	0.681239	1.95e-07	0.447128	2.14e-10	0.447128	0.000176
78	LONP1	lon peptidase 1, mitochondrial	0.680305	-3.21e-10	0.680305	2.24e-13	0.343808	-3.21e-10	0.343808	1.86e-07
79	TBRG4	transforming growth factor beta regulator 4	0.678326	-2.86e-10	0.678326	5.21e-08	0.19437	-2.86e-10	0.19437	0.105147
80	RRP1B	ribosomal RNA processing 1B	0.670986	3.57e-11	0.670986	3.64e-08	0.499537	3.57e-11	0.499537	0.0001
81	AIMP2	aminoacyl tRNA synthetase complex-interacting multifunctional protein 2	0.666899	-2.86e-10	0.666899	5.9e-11	0.447817	-2.86e-10	0.447817	1.54e-08
82	EIF4A3	eukaryotic translation initiation factor 4A3	0.666659	3.57e-10	0.666659	1.87e-11	0.52984	3.57e-10	0.52984	1.73e-09
83	DDX47	DEAD (Asp-Glu-Ala-Asp) box polypeptide 47	0.665049	-3.57e-10	0.665049	7.33e-11	0.436188	-3.57e-10	0.436188	3.11e-06
84	URB2	URB2 ribosome biogenesis 2 homolog (S. cerevisiae)	0.664135	-3.57e-10	0.664135	1.24e-10	0.501174	-3.57e-10	0.501174	5.73e-07
85	SNRPA	small nuclear ribonucleoprotein polypeptide A	0.663073	-7.14e-11	0.663073	5.83e-12	0.474381	-7.14e-11	0.474381	9.89e-09
86	BZW1	basic leucine zipper and W2 domains 1	0.662185	7.14e-11	0.662185	1.02e-12	0.327829	7.14e-11	0.327829	4.25e-07
87	NAP1L4	nucleosome assembly protein 1-like 4	0.662104	-4.29e-10	0.662104	0.000278	0.515989	-4.29e-10	0.515989	0.0230442
88	ZFP36	ZFP36 ring finger protein	0.660281	-4.64e-10	0.660281	0.00259814	0.0880677	-4.64e-10	0.0880677	0.684917
89	WARS	tryptophanyl-tRNA synthetase	0.658376	1.07e-10	0.658376	1.52e-05	-0.162584	1.07e-10	-0.162584	0.119754
90	SF3B5	splicing factor 3b, subunit 5, 10kDa	0.657751	1.79e-10	0.657751	4.1e-11	0.460541	1.79e-10	0.460541	9.07e-07
91	CALR	calreticulin	0.652986	3.21e-10	0.652986	3.31e-10	0.442682	3.21e-10	0.442682	7.09e-06
92	YTHDF1	YTH domain family, member 1	0.652876	2.86e-10	0.652876	1.99e-13	0.534691	2.86e-10	0.534691	2.4e-11
93	PELO	pelota homolog (Drosophila)	0.650079	-1.43e-10	0.650079	5.41e-08	0.0804052	-1.43e-10	0.0804052	0.80006
94	PUSL1	pseudouridylate synthase-like 1	0.648856	-1.43e-10	0.648856	7.23e-08	0.153627	-1.43e-10	0.153627	0.152847
95	SNRNP200	small nuclear ribonucleoprotein 200kDa (U5)	0.64277	4.29e-10	0.64277	7.64e-07	0.405968	4.29e-10	0.405968	0.000505
96	IFIH1	interferon induced with helicase C domain 1	0.641994	-7.14e-11	0.641994	3.13e-05	0.55665	-7.14e-11	0.55665	0.000176
97	RPS19	ribosomal protein S19	0.639702	1.79e-10	0.639702	1.47e-10	0.541136	1.79e-10	0.541136	6.35e-07
98	NOL3	nucleolar protein 3 (apoptosis repressor with CARD domain)	0.638888	1.43e-10	0.638888	1.09e-07	-0.186078	1.43e-10	-0.186078	0.0485519
99	RBM42	RNA binding motif protein 42	0.637557	3.93e-10	0.637557	7.3e-12	0.331668	3.93e-10	0.331668	0.0001
100	IPO4	importin 4	0.635417	-1.07e-10	0.635417	1.45e-08	0.274723	-1.07e-10	0.274723	0.0191638
101	PRIM1	primase, DNA, polypeptide 1 (49kDa)	0.634977	2.5e-10	0.634977	6.19e-08	0.412374	2.5e-10	0.412374	0.000447
102	NOL11	nucleolar protein 11	0.628826	-1.43e-10	0.628826	7.1e-11	0.384537	-1.43e-10	0.384537	7.99e-07
103	KARS	lysyl-tRNA synthetase	0.627229	-7.14e-11	0.627229	5.92e-12	0.525251	-7.14e-11	0.525251	6.68e-11
104	U2AF1	U2 small nuclear RNA auxiliary factor 1	0.625567	-1.07e-10	0.625567	4.11e-10	0.556378	-1.07e-10	0.556378	1.9e-07
105	NPM1	nucleophosmin (nucleolar phosphoprotein B23, numatrin)	0.625168	1.11e-17	0.625168	1.45e-09	0.490027	1.11e-17	0.490027	2.12e-07
106	SND1	staphylococcal nuclease and tudor domain containing 1	0.624567	1.43e-10	0.624567	1.7e-12	0.487874	1.43e-10	0.487874	2.76e-07
107	SEPSECS	Sep (O-phosphoserine) tRNA:Sec (selenocysteine) tRNA synthase	0.621884	-2.86e-10	0.621884	7.92e-10	0.434773	-2.86e-10	0.434773	6.07e-06
108	RPLP2	ribosomal protein, large, P2	0.621269	-4.64e-10	0.621269	7.81e-05	0.525361	-4.64e-10	0.525361	0.0139972
109	INTS8	integrator complex subunit 8	0.620423	4.64e-10	0.620423	1.99e-10	0.564464	4.64e-10	0.564464	8.22e-08
110	RPGR	retinitis pigmentosa GTPase regulator	0.620143	-2.5e-10	0.620143	6.66e-08	0.300722	-2.5e-10	0.300722	0.0213402
111	TOE1	target of EGR1, member 1 (nuclear)	0.619939	4.29e-10	0.619939	0.000469	0.552606	4.29e-10	0.552606	0.0102511
112	TUFM	Tu translation elongation factor, mitochondrial	0.616994	2.14e-10	0.616994	2.42e-06	0.506218	2.14e-10	0.506218	0.000407
113	HSPE1	heat shock 10kDa protein 1	0.616905	-7.14e-11	0.616905	5.32e-11	0.379796	-7.14e-11	0.379796	1.06e-05
114	MRPS33	mitochondrial ribosomal protein S33	0.612985	-1.07e-10	0.612985	1.4e-09	0.485858	-1.07e-10	0.485858	5.83e-06
115	CSTF1	cleavage stimulation factor, 3' pre-RNA, subunit 1, 50kDa	0.612737	-2.14e-10	0.612737	8.45e-09	0.349794	-2.14e-10	0.349794	0.00177888
116	CD2BP2	CD2 (cytoplasmic tail) binding protein 2	0.610558	1.14e-10	0.610558	2.31e-10	0.367349	5.71e-10	0.367349	0.000607
117	RRBP1	ribosome binding protein 1	0.608534	2.14e-10	0.608534	4.1e-08	0.266081	2.14e-10	0.266081	0.0123471
118	SRRT	serrate RNA effector molecule homolog (Arabidopsis)	0.607898	-2.5e-10	0.607898	1.29e-10	0.376423	-2.5e-10	0.376423	4.62e-06
119	TRA2B	transformer 2 beta homolog (Drosophila)	0.606808	2.14e-10	0.606808	2.68e-07	0.463841	2.14e-10	0.463841	9.81e-06
120	CANX	calnexin	0.605021	-2.86e-10	0.605021	1.61e-08	0.384766	-2.86e-10	0.384766	7.51e-05
121	MRPS34	mitochondrial ribosomal protein S34	0.603608	-2.86e-10	0.603608	7.13e-10	0.428004	-2.86e-10	0.428004	4.29e-05
122	SAMSN1	SAM domain, SH3 domain and nuclear localization signals 1	0.603023	3.57e-11	0.603023	0.000437	0.447967	3.57e-11	0.447967	0.0528344
123	RBM15	RNA binding motif protein 15	0.603014	3.57e-11	0.603014	2.06e-08	0.356961	3.57e-11	0.356961	0.000214
124	POLR2G	polymerase (RNA) II (DNA directed) polypeptide G	0.60296	7.14e-11	0.60296	1.11e-10	0.515158	7.14e-11	0.515158	6.34e-09
125	TTF2	transcription termination factor, RNA polymerase II	0.602686	-1.79e-10	0.602686	5.11e-06	0.0339025	-1.79e-10	0.0339025	0.521645
126	DDX49	DEAD (Asp-Glu-Ala-Asp) box polypeptide 49	0.60125	-2.5e-10	0.60125	3.39e-10	0.397886	-2.5e-10	0.397886	3.65e-05
127	PRPF31	pre-mRNA processing factor 31	0.599918	-3.93e-10	0.599918	4.98e-08	0.165586	-3.93e-10	0.165586	0.181216
128	POP5	processing of precursor 5, ribonuclease P/MRP subunit (S. cerevisiae)	0.597385	-3.93e-10	0.597385	1.44e-11	0.571413	-3.93e-10	0.571413	2.32e-10
129	RPS26	ribosomal protein S26	0.59536	-3.93e-10	0.59536	4.37e-07	0.426073	-3.93e-10	0.426073	0.0026825
130	SRA1	steroid receptor RNA activator 1	0.595338	-2.86e-10	0.595338	6.3e-13	0.377609	-2.86e-10	0.377609	3.86e-09
131	RPL10L	ribosomal protein L10-like	0.594013	-4.29e-10	0.594013	0.0264494	0.588451	-4.29e-10	0.588451	0.0875132
132	FTSJ2	FtsJ RNA methyltransferase homolog 2 (E. coli)	0.593929	0	0.593929	1.15e-10	0.193206	0	0.193206	0.0185328
133	TFRC	transferrin receptor	0.593401	-2.14e-10	0.593401	0.00412012	-0.121197	-2.14e-10	-0.121197	0.475077
134	LSG1	large 60S subunit nuclear export GTPase 1	0.592104	-4.64e-10	0.592104	7.02e-08	0.357624	-4.64e-10	0.357624	0.000795
135	NOP2	NOP2 nucleolar protein	0.589947	-3.93e-10	0.589947	1.43e-11	0.375589	-3.93e-10	0.375589	5.61e-07
136	TRMT2B	tRNA methyltransferase 2 homolog B (S. cerevisiae)	0.589314	-2.14e-10	0.589314	2.23e-05	0.23007	-2.14e-10	0.23007	0.172417
137	NSUN2	NOP2/Sun RNA methyltransferase family, member 2	0.58868	-4.64e-10	0.58868	6.31e-11	0.423797	-4.64e-10	0.423797	3.98e-07
138	RBM7	RNA binding motif protein 7	0.587837	3.57e-10	0.587837	7.49e-08	0.543368	3.57e-10	0.543368	2.94e-07
139	RARS	arginyl-tRNA synthetase	0.585355	1.79e-10	0.585355	1.25e-08	0.101899	1.79e-10	0.101899	0.409151
140	UBA52	ubiquitin A-52 residue ribosomal protein fusion product 1	0.58445	-7.14e-11	0.58445	4.86e-12	0.451428	-7.14e-11	0.451428	1.09e-07
141	C9orf114	chromosome 9 open reading frame 114	0.584029	-3.57e-11	0.584029	6.26e-11	0.570529	-3.57e-11	0.570529	1.46e-09
142	MAGOH	mago-nashi homolog, proliferation-associated (Drosophila)	0.582889	-1.07e-10	0.582889	1.94e-09	0.17971	-1.07e-10	0.17971	0.0344238
143	POLR2H	polymerase (RNA) II (DNA directed) polypeptide H	0.580228	0	0.580228	3.04e-12	0.251661	0	0.251661	2.69e-05
Down Regulated in GBM vs Normal
1	ADARB2	adenosine deaminase, RNA-specific, B2 (non-functional)	-1.74812	2.14e-10	-1.74812	4.49e-09	-0.428043	2.14e-10	-0.428043	0.0631064
2	SCG3	secretogranin III	-1.64906	4.29e-10	-1.64906	7.54e-12	-0.120121	4.29e-10	-0.120121	0.456933
3	CPEB3	cytoplasmic polyadenylation element binding protein 3	-1.46611	-3.79e-10	-1.46611	3.82e-13	-0.542077	-3.93e-10	-0.542077	2.54e-05
4	ZC3H12B	zinc finger CCCH-type containing 12B	-1.25888	-1.79e-10	-1.25888	7.48e-13	-0.520739	-1.79e-10	-0.520739	4.21e-05
5	PABPC5	poly(A) binding protein, cytoplasmic 5	-1.18745	-4.64e-10	-1.18745	0.00173321	0.715221	-4.64e-10	0.715221	0.000127
6	SECISBP2L	SECIS binding protein 2-like	-1.01344	-7.14e-11	-1.01344	4.5e-10	-0.359112	-7.14e-11	-0.359112	0.00920222
7	DDX24	DEAD (Asp-Glu-Ala-Asp) box helicase 24	-0.935573	0	-0.935573	2.41e-10	-0.568322	0	-0.568322	1.96e-05
8	CSDC2	cold shock domain containing C2, RNA binding	-0.890235	-3.57e-11	-0.890235	0.0107039	1.31498	-3.57e-11	1.31498	1.96e-05
9	CLP1	cleavage and polyadenylation factor I subunit 1	-0.869065	-1.07e-10	-0.869065	1.96e-08	-0.51272	-1.07e-10	-0.51272	0.0175219
10	METTL10	methyltransferase like 10	-0.806891	2.14e-10	-0.806891	1.64e-12	-0.308752	2.14e-10	-0.308752	0.000152
11	PTBP2	polypyrimidine tract binding protein 2	-0.805771	3.57e-11	-0.805771	3.55e-11	-0.543955	3.57e-11	-0.543955	1.45e-05
12	MRPS18C	mitochondrial ribosomal protein S18C	-0.805581	-2.86e-10	-0.805581	5.18e-10	-0.442038	-2.86e-10	-0.442038	0.000626
13	DZIP3	DAZ interacting zinc finger protein 3	-0.776063	2.5e-10	-0.776063	2.14e-10	-0.40073	2.5e-10	-0.40073	5.72e-06
14	SMAD7	SMAD family member 7	-0.769248	3.57e-11	-0.769248	6.2e-12	-0.300227	3.57e-11	-0.300227	0.00669245
15	AFF3	AF4/FMR2 family, member 3	-0.748391	-1.07e-10	-0.748391	6.54e-05	-0.366394	-1.07e-10	-0.366394	0.0721524
16	HNRNPA1L2	heterogeneous nuclear ribonucleoprotein A1-like 2	-0.701685	2.86e-10	-0.701685	6.1e-06	-0.174304	2.86e-10	-0.174304	0.166042
17	TDRD6	tudor domain containing 6	-0.694	2.5e-10	-0.694	6.21e-05	-0.322578	2.5e-10	-0.322578	0.105147
18	NGRN	neugrin, neurite outgrowth associated	-0.688541	1.79e-10	-0.688541	1.35e-11	-0.534584	1.79e-10	-0.534584	7.3e-09
19	TDRD12	tudor domain containing 12	-0.68415	-3.93e-10	-0.68415	1.15e-07	-0.389606	-3.93e-10	-0.389606	0.00931719
20	FXR2	fragile X mental retardation, autosomal homolog 2	-0.677328	2.5e-10	-0.677328	1.02e-05	-0.332094	2.5e-10	-0.332094	0.0951992
21	RPL37	ribosomal protein L37	-0.667352	-1.07e-10	-0.667352	2.42e-08	0.17793	-1.07e-10	0.17793	0.0372915
22	RANBP6	RAN binding protein 6	-0.649434	3.57e-10	-0.649434	1.75e-10	-0.449311	3.57e-10	-0.449311	1.07e-07
23	PEG10	paternally expressed 10	-0.64914	2.86e-10	-0.64914	0.0203312	-0.347384	2.86e-10	-0.347384	0.016767
24	NR0B1	nuclear receptor subfamily 0, group B, member 1	-0.642746	1.79e-10	-0.642746	0.00042	0.144448	1.79e-10	0.144448	0.222493
25	RPL3L	ribosomal protein L3-like	-0.642149	-1.43e-10	-0.642149	0.0121675	-0.315104	-1.43e-10	-0.315104	0.49809
26	CPEB4	cytoplasmic polyadenylation element binding protein 4	-0.631035	-1.07e-10	-0.631035	6.05e-08	-0.119337	-1.07e-10	-0.119337	0.507256
27	TRUB1	TruB pseudouridine (psi) synthase family member 1	-0.630424	0	-0.630424	1.67e-06	-0.560656	0	-0.560656	0.000185
28	ALDH6A1	aldehyde dehydrogenase 6 family, member A1	-0.621608	3.57e-10	-0.621608	5.68e-07	0.147266	3.57e-10	0.147266	0.149573
29	TARBP1	TAR (HIV-1) RNA binding protein 1	-0.621456	-7.14e-11	-0.621456	6.94e-07	-0.447869	-7.14e-11	-0.447869	0.00108343
30	UPF2	UPF2 regulator of nonsense transcripts homolog (yeast)	-0.618411	1.79e-10	-0.618411	1.15e-10	-0.148714	1.79e-10	-0.148714	0.0944421
31	RPP30	ribonuclease P/MRP 30kDa subunit	-0.611295	-7.14e-11	-0.611295	5.95e-11	-0.0618866	-7.14e-11	-0.0618866	0.538564
32	FTO	fat mass and obesity associated	-0.609146	-2.86e-10	-0.609146	1.07e-10	-0.311522	-2.86e-10	-0.311522	0.000176
33	NKRF	NFKB repressing factor	-0.587948	-3.21e-10	-0.587948	6.42e-12	-0.47174	-3.21e-10	-0.47174	4.79e-09
p-value: Benjamini-Hochberg adjusted P value
