# Supplementary material for: Elucidation of the genetic and epigenetic landscape alterations in RNA binding proteins in glioblastoma
Source: Oncotarget. 2016 Dec 27;8(10):16650–68. doi: 10.18632/oncotarget.14287 (PMC5369992; doi:10.18632/oncotarget.14287)
Supplement: Supplementary file 7 [file oncotarget-08-16650-s007.xlsx]

## Sheet: Sheet1
Supplementary Table 6: Differentially regulated RBPs in GSCs versus NSC and DGC along with their univariate values in GBM
			GSC vs NSC				GSC vs DGC				Univariate in TCGA Agilent
Sr.No.	GeneSymbol	Gene name	Avgerage GSC	Avgerage NSc	Log2 fold change	p-value	Average DGC	Average GSC	Log2 fold change	p-value#	B	Hazard ratio	p-value
Up Regulated RBps
1	NOL3*	nucleolar protein 3 (apoptosis repressor with CARD domain)	8.19444	6.97639	1.21805	0.0316864	4.53822	5.30219	0.763975	0.00411988	0.266132	1.30491	8.32e-05
2	SUCLG1*	succinate-CoA ligase, alpha subunit	11.3752	10.4389	0.936311	0.0316864	5.61032	6.22559	0.61527	0.0121416	-0.248872	0.77968	0.0243458
3	HERC5*	HECT and RLD domain containing E3 ubiquitin protein ligase 5	8.38562	6.68681	1.69882	0.0316864	-0.0513925	2.50871	2.5601	0.00675394	0.100714	1.10596	0.0296427
4	MBNL3	muscleblind-like splicing regulator 3	7.97074	5.90976	2.06097	0.0316864	2.39548	5.5978	3.20231	0.00411988	-0.171172	0.842676	0.0669284
5	POLR2F	polymerase (RNA) II (DNA directed) polypeptide F	9.10293	8.22688	0.876047	0.0316864	7.01111	8.36037	1.34926	0.00411988	-0.144711	0.865273	0.0821553
6	FAM120C	family with sequence similarity 120C	8.00028	6.87877	1.12151	0.0316864	0.839616	2.49501	1.65539	0.0456356	-0.195444	0.822469	0.0967687
7	CCT6A	chaperonin containing TCP1, subunit 6A (zeta 1)	11.69	10.8332	0.856797	0.0316864	7.68335	8.84831	1.16496	0.0082239	0.0773385	1.08041	0.106691
8	TRUB2	TruB pseudouridine (psi) synthase family member 2	9.75678	8.74996	1.00682	0.0316864	5.62522	6.55668	0.931458	0.00411988	-0.146368	0.86384	0.154139
9	HNRNPA2B1	heterogeneous nuclear ribonucleoprotein A2/B1	10.1489	9.52835	0.620522	0.0316864	10.1248	10.8302	0.705372	0.00557175	0.0713301	1.07394	0.237403
10	MDH2	malate dehydrogenase 2, NAD (mitochondrial)	10.7258	9.785	0.940797	0.0316864	7.82807	8.78642	0.958342	0.00411988	0.175716	1.1921	0.255388
11	SNRPB2	small nuclear ribonucleoprotein polypeptide B	9.19211	7.9763	1.21582	0.0316864	7.17362	8.61662	1.44301	0.00411988	-0.131636	0.87666	0.277252
12	NOVA1	neuro-oncological ventral antigen 1	9.62007	7.37275	2.24732	0.0316864	1.25326	4.33062	3.07736	0.00411988	-0.0666142	0.935556	0.305586
13	MRPL40	mitochondrial ribosomal protein L40	10.506	9.08121	1.4248	0.0316864	5.91953	6.7032	0.783673	0.00479912	0.093366	1.09786	0.440439
14	MIF4GD	MIF4G domain containing	9.11397	7.7345	1.37948	0.0316864	5.23941	6.00196	0.762545	0.0456356	-0.0732892	0.929332	0.466866
15	MRPL24	mitochondrial ribosomal protein L24	10.1152	9.12905	0.98614	0.0316864	6.0914	6.78479	0.693383	0.0381369	-0.0645385	0.9375	0.647567
16	DAP3	death associated protein 3	10.6697	9.89907	0.770631	0.0316864	6.22285	7.07177	0.848917	0.0316815	0.0416741	1.04255	0.775287
17	HRSP12	heat-responsive protein 12	8.63562	7.99163	0.643992	0.0316864	3.67874	5.10494	1.4262	0.00557175	-0.0109429	0.989117	0.849875
18	NUPL2	nucleoporin like 2	9.38928	8.17843	1.21085	0.0316864	5.33276	5.97587	0.643109	0.026283	0.00674076	1.00676	0.931534
19	PLD6	phospholipase D family, member 6	8.90864	6.5744	2.33424	0.0316864	2.19765	4.71561	2.51797	0.00411988	NA	NA	NA
20	RNPC3	RNA-binding region (RNP1, RRM) containing 3	7.5813	6.49827	1.08303	0.0316864	1.73234	2.33633	0.603997	0.0456356	NA	NA	NA
21	PAN2	PAN2 poly(A) specific ribonuclease subunit homolog (S. cerevisiae)	8.959	7.92372	1.03528	0.0316864	4.42895	5.44298	1.01404	0.00557175	NA	NA	NA
22	SRSF8	serine/arginine-rich splicing factor 8	9.23404	8.24892	0.985119	0.0316864	4.78301	5.46899	0.685975	0.0456356	NA	NA	NA
23	DNAJC2	DnaJ (Hsp40) homolog, subfamily C, member 2	7.65627	6.73921	0.917055	0.0316864	5.68686	6.64159	0.954729	0.0216298	NA	NA	NA
24	RP9	retinitis pigmentosa 9 (autosomal dominant)	8.4295	7.64505	0.784449	0.0316864	4.90395	5.67987	0.775921	0.0456356	NA	NA	NA
Down Regulated RBPs
1	AFF3*	AF4/FMR2 family, member 3	5.67694	6.74597	-1.06903	0.0316864	2.88418	-0.637408	-3.52159	0.0216298	-0.493629	0.610407	0.00391335
2	SORBS2	sorbin and SH3 domain containing 2	6.03516	7.36803	-1.33286	0.0316864	4.00999	1.54594	-2.46406	0.00479912	0.10652	1.1124	0.109159
3	FLNA	filamin A, alpha	9.77527	11.4321	-1.65688	0.0316864	9.72005	8.31688	-1.40316	0.00479912	0.0961936	1.10097	0.11928
4	ZFP36L1	ZFP36 ring finger protein-like 1	6.69302	7.69029	-0.997276	0.0316864	7.51705	6.06613	-1.45092	0.00411988	0.150719	1.16267	0.11943
5	FNDC3A	fibronectin type III domain containing 3A	6.68919	7.42632	-0.737133	0.0316864	3.78445	2.7264	-1.05806	0.0147727	0.120316	1.12785	0.241431
6	SERPINH1	serpin peptidase inhibitor, clade H (heat shock protein 47), member 1, (collagen binding protein 1)	9.12271	12.063	-2.94027	0.0316864	9.20477	7.54995	-1.65482	0.0216298	0.087703	1.09166	0.249296
7	CLP1	cleavage and polyadenylation factor I subunit 1	6.69261	7.44252	-0.749912	0.0316864	4.10984	3.29682	-0.81302	0.0121416	0.0382533	1.03899	0.805169
8	SMAD3	SMAD family member 3	7.37626	7.99792	-0.621667	0.0316864	5.11724	3.84747	-1.26977	0.0381369	-0.0109671	0.989093	0.915191
* The RBPs that came significant in univariate analysis
p-value# Benjamini-Hochberg adjusted P value
B - coefficient of cox regression
NA- Not Available

## Sheet: Sheet2
Amplification	11.5
Hypo-methylation	9
miRNA (Down-regulated)	31.5
	321	151
	101	74
	0.314642	0.490066
