# Supplementary material for: Elucidation of the genetic and epigenetic landscape alterations in RNA binding proteins in glioblastoma
Source: Oncotarget. 2016 Dec 27;8(10):16650–68. doi: 10.18632/oncotarget.14287 (PMC5369992; doi:10.18632/oncotarget.14287)
Supplement: Supplementary file 8 [file oncotarget-08-16650-s008.xlsx]

## Sheet: Sheet1
Supplementary Table 7. Differentially regulated genes between high risk and low risk GBM patients
Sr.No.	Symbol	Gene Name	Average High risk HighRisk	Average Low risk	Log2 Difference	p-value
Up Regulated Genes
1	SAA1	serum amyloid A1	4.82912	2.79484	2.03428	9.87e-12
2	ABCC3	ATP binding cassette subfamily C member 3	4.14953	2.2492	1.90033	0
3	LTF	lactotransferrin	3.94425	2.32089	1.62336	1.7e-10
4	LGALS3	lectin, galactoside-binding, soluble, 3	2.06484	0.447544	1.6173	0
5	PDPN	podoplanin	3.95979	2.34708	1.61271	0
6	MOXD1	monooxygenase, DBH-like 1	0.113021	-1.48396	1.59698	1.16e-12
7	LOX	lysyl oxidase	3.12683	1.56706	1.55977	0
8	DDIT4L	DNA damage inducible transcript 4 like	1.26734	-0.285665	1.55301	1.01e-13
9	G0S2	G0/G1 switch 2	1.61897	0.0822279	1.53674	5.65e-14
10	BIRC3	baculoviral IAP repeat containing 3	0.355274	-1.17425	1.52953	0
11	PTX3	pentraxin 3	3.6691	2.16194	1.50715	2.97e-14
12	CXCL14	chemokine (C-X-C motif) ligand 14	-0.818158	-2.32027	1.50212	2.97e-14
13	ARSJ	arylsulfatase family member J	2.31336	0.820555	1.49281	0
14	MYBPH	myosin binding protein H	2.64723	1.17207	1.47515	0
15	ADM	adrenomedullin	2.41613	0.957952	1.45818	0
16	POSTN	periostin, osteoblast specific factor	4.6383	3.2039	1.4344	2.52e-05
17	VASN	vasorin	0.382344	-0.958803	1.34115	0
18	TIMP1	TIMP metallopeptidase inhibitor 1	3.0636	1.77731	1.28629	0
19	PLA2G5	phospholipase A2 group V	0.781427	-0.498869	1.2803	1.01e-13
20	PDLIM4	PDZ and LIM domain 4	0.979619	-0.28294	1.26256	4.7e-13
21	NNMT	nicotinamide N-methyltransferase	3.25519	1.99861	1.25659	5.35e-09
22	FLJ21963		2.14466	0.889355	1.2553	1.01e-13
23	MAOB	monoamine oxidase B	0.393247	-0.842666	1.23591	2.75e-11
24	IL8	interleukin 8	1.2538	0.0262647	1.22754	1.53e-07
25	CHRNA9	cholinergic receptor, nicotinic alpha 9	2.15369	0.927474	1.22622	1.4e-10
26	SAA2	serum amyloid A2	2.11667	0.892919	1.22375	2.86e-09
27	PBEF1	pre-B-cell colony enhancing factor 1	3.05596	1.83639	1.21957	0
28	CA12	carbonic anhydrase XII	2.94645	1.73356	1.21289	0
29	FCGR2B	Fc fragment of IgG, low affinity IIb, receptor (CD32)	2.19615	0.988135	1.20801	2e-13
30	C2orf39		-0.583838	-1.77884	1.19501	9.58e-12
31	GJB2	gap junction protein beta 2	0.518332	-0.657151	1.17548	1e-10
32	MT1B	metallothionein 1B	1.33308	0.176366	1.15672	0
33	MT1H	metallothionein 1H	1.1182	-0.0369366	1.15513	0
34	DKK1	dickkopf WNT signaling pathway inhibitor 1	1.32065	0.175983	1.14467	2.25e-05
35	MT2A	metallothionein 2A	0.788479	-0.354078	1.14256	0
36	CA3	carbonic anhydrase III	3.62648	2.4906	1.13587	8.27e-07
37	CFB	complement factor B	0.895893	-0.234172	1.13006	2.39e-13
38	CHI3L1	chitinase 3 like 1	2.30041	1.17113	1.12927	5.65e-14
39	ANXA1	annexin A1	2.95884	1.83546	1.12338	0
40	MEOX2	mesenchyme homeobox 2	3.58982	2.46801	1.12181	8.97e-05
41	RARRES2	retinoic acid receptor responder (tazarotene induced) 2	0.932975	-0.188313	1.12129	5.89e-07
42	MTTP	microsomal triglyceride transfer protein	1.78218	0.665586	1.1166	8.12e-12
43	NPY2R	neuropeptide Y receptor Y2	-1.59927	-2.70837	1.1091	5.27e-08
44	CMYA5	cardiomyopathy associated 5	0.81391	-0.268867	1.08278	0
45	TCTEX1D1	Tctex1 domain containing 1	0.639284	-0.441536	1.08082	3.99e-11
46	MT1M	metallothionein 1M	0.210948	-0.865954	1.0769	0
47	C21orf62	chromosome 21 open reading frame 62	3.57788	2.50142	1.07646	6.31e-09
48	C1S	complement component 1, s subcomponent	1.97775	0.901832	1.07592	1.69e-11
49	SLC47A2	solute carrier family 47 (multidrug and toxin extrusion), member 2	3.64192	2.5695	1.07242	5.1e-09
50	HRH1	histamine receptor H1	0.828907	-0.242883	1.07179	0
51	C1RL	complement component 1, r subcomponent-like	1.73937	0.671847	1.06752	0
52	VDR	vitamin D (1,25- dihydroxyvitamin D3) receptor	1.03285	-0.0338163	1.06667	0
53	PLA2G2A	phospholipase A2 group IIA	1.65512	0.588909	1.06622	2.22e-07
54	FABP5	fatty acid binding protein 5 (psoriasis-associated)	1.01095	-0.0530563	1.064	6.89e-07
55	OCIAD2	OCIA domain containing 2	0.625679	-0.435982	1.06166	5.48e-09
56	SFRP4	secreted frizzled-related protein 4	3.10555	2.04397	1.06158	1.01e-11
57	RASEF	RAS and EF-hand domain containing	1.8036	0.750577	1.05302	1.45e-09
58	ANGPTL4	angiopoietin like 4	0.948487	-0.103377	1.05186	1.57e-09
59	CP	ceruloplasmin (ferroxidase)	2.87663	1.82796	1.04866	2.01e-10
60	MST150		2.37621	1.32893	1.04729	0
61	F3	coagulation factor III (thromboplastin, tissue factor)	1.14323	0.0960394	1.04719	9.65e-10
62	MT1E	metallothionein 1E	0.269523	-0.77487	1.04439	0
63	RAB36	RAB36, member RAS oncogene family	-0.831013	-1.87521	1.04419	0
64	TTC12	tetratricopeptide repeat domain 12	-0.104521	-1.14456	1.04004	0
65	FZD7	frizzled class receptor 7	2.28307	1.25854	1.02453	3e-12
66	TFCP2L1	transcription factor CP2-like 1	2.25821	1.23552	1.02269	3.38e-12
67	SOD2	superoxide dismutase 2, mitochondrial	2.48831	1.46923	1.01907	2.97e-14
68	STAC	SH3 and cysteine rich domain	1.31015	0.291698	1.01845	2.28e-12
69	CCL2	chemokine (C-C motif) ligand 2	1.36396	0.347606	1.01635	1.27e-09
70	DPP4	dipeptidyl-peptidase 4	1.11765	0.105726	1.01192	2.7e-10
71	SPOCD1	SPOC domain containing 1	3.98488	2.97815	1.00673	1.31e-10
72	LOC493869		3.03152	2.0255	1.00603	2.68e-11
73	RAB34	RAB34, member RAS oncogene family	0.995903	-0.00721015	1.00311	4.83e-12
74	SRPX2	sushi-repeat containing protein, X-linked 2	3.56873	2.56631	1.00241	7.03e-12
75	MT1JP	metallothionein 1J, pseudogene	0.539087	-0.460257	0.999344	0
76	PCSK5	proprotein convertase subtilisin/kexin type 5	0.81553	-0.182631	0.998162	0
77	CLDN23	claudin 23	1.64669	0.649307	0.997386	5.49e-13
78	CHI3L2	chitinase 3 like 2	4.09058	3.09341	0.997167	1.98e-07
79	CEBPD	CCAAT/enhancer binding protein (C/EBP), delta	1.74213	0.747413	0.994715	0
80	MYCBPAP	MYCBP associated protein	0.555304	-0.438747	0.99405	7.08e-13
81	VEGFA	vascular endothelial growth factor A	2.90846	1.91719	0.991271	5.28e-11
82	SRPX	sushi-repeat containing protein, X-linked	3.23933	2.25293	0.986395	2.19e-10
83	CHRDL2	chordin-like 2	1.12753	0.14115	0.986382	5.47e-10
84	NR2E1	nuclear receptor subfamily 2 group E member 1	0.04001	-0.945996	0.986006	1.7e-12
85	LOXL1	lysyl oxidase like 1	1.73671	0.753162	0.983553	5.15e-11
86	TMEM71	transmembrane protein 71	2.13235	1.15148	0.980867	2e-13
87	DIRAS3	DIRAS family, GTP-binding RAS-like 3	0.961038	-0.0180485	0.979087	1.01e-11
88	NPNT	nephronectin	1.54484	0.569309	0.975532	1.41e-08
89	DNAH9	dynein, axonemal, heavy chain 9	2.13869	1.16557	0.973112	3.2e-09
90	CCDC109B	coiled-coil domain containing 109B	2.0087	1.04191	0.966786	2.39e-13
91	SAMD9L	sterile alpha motif domain containing 9-like	2.41468	1.44882	0.965855	0
92	EMP3	epithelial membrane protein 3	1.99615	1.03131	0.964835	0
93	STEAP3	STEAP3 metalloreductase	2.17556	1.21075	0.964805	0
94	LGR6	leucine-rich repeat containing G protein-coupled receptor 6	-0.277515	-1.24162	0.964103	2.95e-07
95	MT1G	metallothionein 1G	0.463996	-0.491596	0.955592	0
96	LOC441054		2.83818	1.8832	0.954982	0
97	TXLNB	taxilin beta	1.38987	0.44526	0.944607	9.22e-12
98	HRASLS3		-0.0055587	-0.946549	0.94099	0
99	GDF15	growth differentiation factor 15	2.02533	1.0855	0.939829	8.13e-14
100	ACOX2	acyl-CoA oxidase 2, branched chain	0.963373	0.0285033	0.934869	0
101	IL6	interleukin 6	0.510283	-0.421916	0.932199	2.53e-07
102	CXCL3	chemokine (C-X-C motif) ligand 3	0.884795	-0.0466044	0.9314	8.05e-11
103	FMOD	fibromodulin	1.65629	0.727857	0.928429	5.58e-07
104	DBX2	developing brain homeobox 2	0.740795	-0.186133	0.926928	1.13e-06
105	tcag7.1314		0.889953	-0.0354339	0.925387	0
106	RCAN1	regulator of calcineurin 1	1.63119	0.712942	0.918246	7.66e-13
107	PI3	peptidase inhibitor 3	1.2548	0.339468	0.915331	3.64e-10
108	DPYD	dihydropyrimidine dehydrogenase	2.40541	1.49696	0.908456	3.3e-13
109	S100A10	S100 calcium binding protein A10	2.28694	1.38154	0.905397	0
110	BCL3	B-cell CLL/lymphoma 3	1.51613	0.613067	0.903066	0
111	CHST6	carbohydrate (N-acetylglucosamine 6-O) sulfotransferase 6	0.256858	-0.644726	0.901584	8.64e-11
112	HPR	haptoglobin-related protein	1.05747	0.156221	0.901253	2.81e-05
113	GBP3	guanylate binding protein 3	2.86615	1.96863	0.897518	5.45e-08
114	LRRC16	leucine rich repeat containing 16	-0.650882	-1.54714	0.89626	4.45e-10
115	EYA4	EYA transcriptional coactivator and phosphatase 4	1.54953	0.657003	0.892523	6.96e-05
116	IBSP	integrin-binding sialoprotein	2.72163	1.82993	0.891702	9.76e-07
117	ARL9	ADP ribosylation factor like GTPase 9	-0.555036	-1.44386	0.888825	1.01e-06
118	XAF1	XIAP associated factor 1	0.729758	-0.156343	0.886101	7.56e-11
119	CLCF1	cardiotrophin-like cytokine factor 1	1.49744	0.612636	0.884808	0
120	CCL20	chemokine (C-C motif) ligand 20	1.22894	0.34466	0.88428	3.36e-08
121	CBR1	carbonyl reductase 1	0.266867	-0.615487	0.882354	4.96e-10
122	S100A16	S100 calcium binding protein A16	1.65641	0.778051	0.878357	0
123	PTRF	polymerase I and transcript release factor	1.41374	0.53605	0.877686	0
124	RYR3	ryanodine receptor 3	-1.47381	-2.35147	0.877665	4.37e-06
125	ICAM1	intercellular adhesion molecule 1	1.01017	0.134157	0.876009	0
126	EFEMP1	EGF containing fibulin-like extracellular matrix protein 1	2.24139	1.3691	0.872296	2.72e-10
127	COL8A1	collagen, type VIII, alpha 1	1.71093	0.842733	0.868197	2.97e-14
128	C1orf34		0.24747	-0.62025	0.86772	0
129	GBP1	guanylate binding protein 1, interferon-inducible	3.42595	2.56165	0.864308	1.88e-08
130	S100A8	S100 calcium binding protein A8	1.83261	0.968766	0.863847	2.37e-06
131	VIM	vimentin	3.15442	2.2907	0.863714	2.97e-14
132	CCL7	chemokine (C-C motif) ligand 7	1.42672	0.563532	0.863186	6.84e-07
133	SHROOM3	shroom family member 3	0.304872	-0.558049	0.862921	7.86e-12
134	IFITM2	interferon induced transmembrane protein 2	0.854332	-0.00658706	0.860919	0
135	SERPINE1	serpin peptidase inhibitor, clade E (nexin, plasminogen activator inhibitor type 1), member 1	1.80982	0.949254	0.860564	6.69e-10
136	IGFBP2	insulin like growth factor binding protein 2	3.75008	2.89445	0.855624	1.09e-06
137	PLAU	plasminogen activator, urokinase	2.81991	1.96648	0.853433	9.6e-10
138	UPP1	uridine phosphorylase 1	1.79388	0.943818	0.850059	2.97e-14
139	EYA2	EYA transcriptional coactivator and phosphatase 2	0.902097	0.0534411	0.848656	9.19e-08
140	IL7	interleukin 7	2.60287	1.7564	0.846465	8.05e-11
141	NOL3	nucleolar protein 3	0.366133	-0.478214	0.844348	0
142	OSBPL3	oxysterol binding protein like 3	1.44466	0.602242	0.842414	0
143	TNC	tenascin C	3.23494	2.39254	0.842407	0
144	AQP9	aquaporin 9	0.0374655	-0.804868	0.842334	6.34e-07
145	OPLAH	5-oxoprolinase (ATP-hydrolysing)	-0.36482	-1.20603	0.84121	1.01e-13
146	C6orf141	chromosome 6 open reading frame 141	0.570974	-0.269333	0.840307	1.24e-13
147	GRB10	growth factor receptor bound protein 10	-0.382336	-1.22171	0.839371	2.91e-13
148	SPINK1	serine peptidase inhibitor, Kazal type 1	1.10431	0.267798	0.836516	1.14e-07
149	PLP2	proteolipid protein 2 (colonic epithelium-enriched)	2.07396	1.23812	0.835834	0
150	FLJ46266		1.23112	0.395745	0.835374	1.8e-08
151	ITGA7	integrin subunit alpha 7	1.81943	0.988185	0.831242	5.02e-13
152	S100A13	S100 calcium binding protein A13	0.0906293	-0.740396	0.831026	1.24e-09
153	OSMR	oncostatin M receptor	1.49738	0.667819	0.829566	0
154	BST2	bone marrow stromal cell antigen 2	1.60752	0.778181	0.829343	2.21e-11
155	COL1A1	collagen, type I, alpha 1	3.87432	3.04566	0.82866	1.4e-05
156	RBP1	retinol binding protein 1	1.69581	0.871442	0.824366	0.0145697
157	PLOD2	procollagen-lysine, 2-oxoglutarate 5-dioxygenase 2	1.93154	1.11	0.821546	0
158	AIM1	absent in melanoma 1	1.81092	0.992447	0.81847	1.99e-09
159	IL7R	interleukin 7 receptor	0.940466	0.122668	0.817798	3.31e-08
160	CLEC5A	C-type lectin domain family 5 member A	2.24342	1.42576	0.817662	5.43e-12
161	CAMP	cathelicidin antimicrobial peptide	2.36931	1.55251	0.816801	3.25e-06
162	TRIM6	tripartite motif containing 6	1.39188	0.576137	0.815739	2.97e-14
163	CFI	complement factor I	3.29474	2.48036	0.814379	4.53e-09
164	PYGL	phosphorylase, glycogen, liver	2.5432	1.72974	0.813452	0
165	EMP1	epithelial membrane protein 1	3.18268	2.36967	0.813012	4.11e-10
166	ANG	angiogenin, ribonuclease, RNase A family, 5	1.70052	0.889432	0.811084	0
167	DHX58	DEXH (Asp-Glu-X-His) box polypeptide 58	0.0571527	-0.752872	0.810025	0
168	SPP1	secreted phosphoprotein 1	3.20274	2.39373	0.809008	5.08e-05
169	METTL7B	methyltransferase like 7B	2.37634	1.56867	0.807665	2.16e-09
170	RGN	regucalcin	-0.348118	-1.14996	0.801842	7.6e-10
171	CSTA	cystatin A	3.66619	2.86503	0.801158	4.58e-08
172	TSLP	thymic stromal lymphopoietin	1.30594	0.505122	0.800813	8.41e-08
173	MAN1C1	mannosidase, alpha, class 1C, member 1	0.622744	-0.177915	0.80066	4.98e-12
174	NDRG1	N-myc downstream regulated 1	0.338042	-0.462076	0.800118	1.64e-13
175	MOSC2		-0.279818	-1.07917	0.79935	5.1e-11
176	EGFR	epidermal growth factor receptor	3.29217	2.49371	0.798463	0.00196404
177	LTBP1	latent transforming growth factor beta binding protein 1	1.35135	0.555493	0.795852	3.34e-10
178	TCEA3	transcription elongation factor A (SII), 3	0.648912	-0.146911	0.795823	1.64e-13
179	TNFAIP6	TNF alpha induced protein 6	2.02764	1.2328	0.794838	3.24e-06
180	BHLHB2		-0.583295	-1.37659	0.793294	0
181	MMP7	matrix metallopeptidase 7	4.35206	3.55974	0.792318	0.00154322
182	ETV7	ets variant 7	1.32531	0.536689	0.788617	1.01e-13
183	NFKBIZ	nuclear factor of kappa light polypeptide gene enhancer in B-cells inhibitor, zeta	1.24084	0.455417	0.785426	2.51e-10
184	TNFRSF11B	tumor necrosis factor receptor superfamily member 11b	0.887921	0.102804	0.785117	1.26e-08
185	RNASE4	ribonuclease, RNase A family, 4	1.71895	0.934322	0.784626	1.01e-13
186	DYNLT3	dynein, light chain, Tctex-type 3	-0.645603	-1.43007	0.784465	1.46e-13
187	FAM81B	family with sequence similarity 81 member B	0.690026	-0.0937022	0.783728	5.77e-06
188	ECHDC2	enoyl-CoA hydratase domain containing 2	0.396648	-0.386707	0.783355	1.91e-11
189	AEBP1	AE binding protein 1	1.84564	1.06373	0.781906	6.8e-12
190	MICALL2	MICAL-like 2	0.954002	0.173015	0.780987	0
191	FAM129A	family with sequence similarity 129 member A	2.50894	1.72834	0.780603	3.83e-11
192	VAV3	vav guanine nucleotide exchange factor 3	0.73705	-0.0432782	0.780328	2.81e-09
193	AHNAK2	AHNAK nucleoprotein 2	-0.844233	-1.6236	0.77937	1.76e-12
194	LRRC2	leucine rich repeat containing 2	-1.24244	-2.02049	0.778044	2.12e-08
195	KIAA1199		-0.837845	-1.61559	0.777748	4.03e-12
196	GCNT1	glucosaminyl (N-acetyl) transferase 1, core 2	0.123974	-0.651219	0.775193	6.13e-10
197	PMP22	peripheral myelin protein 22	0.673955	-0.0996954	0.77365	0
198	ANXA2	annexin A2	2.36223	1.59057	0.771653	2.2e-13
199	EPHX2	epoxide hydrolase 2, cytoplasmic	-0.291285	-1.06142	0.77013	3.88e-10
200	TMEM154	transmembrane protein 154	2.41958	1.65038	0.769199	1.45e-09
201	CAST	calpastatin	1.08921	0.320272	0.768943	0
202	MARCO	macrophage receptor with collagenous structure	0.37848	-0.389773	0.768254	5.65e-06
203	NUAK2	NUAK family, SNF1-like kinase, 2	1.23661	0.470241	0.766364	0
204	B3GNT5	UDP-GlcNAc:betaGal beta-1,3-N-acetylglucosaminyltransferase 5	2.22342	1.45902	0.764396	2.41e-09
205	PLS3	plastin 3	0.495121	-0.269035	0.764156	1.15e-12
206	HIG2		2.20251	1.43854	0.763973	2.25e-09
207	F13A1	coagulation factor XIII, A1 polypeptide	1.37387	0.610692	0.763181	1.67e-05
208	DRAM		1.95703	1.1951	0.761932	0
209	FAS	Fas cell surface death receptor	1.59142	0.829686	0.76173	3.99e-10
210	CD109	CD109 molecule	1.44429	0.682842	0.761453	0
211	EGF	epidermal growth factor	0.738976	-0.0224174	0.761393	6.78e-13
212	CENTD3		1.65384	0.893474	0.760363	8.48e-11
213	ITGB4	integrin subunit beta 4	1.60942	0.849184	0.760235	1.83e-11
214	HSPA6	heat shock protein family A (Hsp70) member 6	2.75391	1.99422	0.759692	3.15e-09
215	METRNL	meteorin, glial cell differentiation regulator-like	0.556905	-0.202614	0.759519	0
216	ITGA3	integrin subunit alpha 3	0.904911	0.146692	0.75822	2.05e-12
217	EFHC2	EF-hand domain (C-terminal) containing 2	0.373903	-0.383935	0.757838	4.02e-13
218	C21orf63		1.26063	0.50335	0.757277	2.91e-13
219	HS3ST3A1	heparan sulfate-glucosamine 3-sulfotransferase 3A1	1.81035	1.05318	0.757167	5.76e-05
220	UBQLNL	ubiquilin-like	0.821945	0.0652656	0.75668	1.38e-12
221	LGALS1	lectin, galactoside-binding, soluble, 1	1.47773	0.721675	0.756059	2.2e-13
222	GALNT5	polypeptide N-acetylgalactosaminyltransferase 5	1.07127	0.315472	0.755799	7.62e-09
223	DCDC2	doublecortin domain containing 2	-0.408169	-1.16352	0.75535	1.66e-11
224	LGI1	leucine-rich, glioma inactivated 1	-2.56869	-3.3211	0.752411	5.68e-06
225	ZFP36	ZFP36 ring finger protein	1.19086	0.438912	0.751946	5.23e-10
226	SLC16A3	solute carrier family 16 (monocarboxylate transporter), member 3	1.95339	1.20146	0.751932	5.78e-13
227	AREG	amphiregulin	0.493924	-0.25752	0.751444	4.71e-06
228	CXCL2	chemokine (C-X-C motif) ligand 2	0.551107	-0.200068	0.751175	2.73e-07
229	GJA1	gap junction protein alpha 1	0.128682	-0.618868	0.74755	8.12e-06
230	CHL1	cell adhesion molecule L1-like	-0.930534	-1.6773	0.746762	3.64e-05
231	TNFRSF12A	tumor necrosis factor receptor superfamily member 12A	2.65356	1.90771	0.74585	3.11e-11
232	FER1L3		1.81981	1.07464	0.745168	0
233	HERC5	HECT and RLD domain containing E3 ubiquitin protein ligase 5	1.97518	1.23486	0.740319	5.76e-11
234	LEPREL1		1.26007	0.520808	0.739259	0
235	PPIC	peptidylprolyl isomerase C (cyclophilin C)	2.37047	1.63131	0.739159	9.14e-13
236	NSUN7	NOP2/Sun RNA methyltransferase family member 7	2.22063	1.48207	0.738554	1.43e-07
237	TRIM56	tripartite motif containing 56	1.63511	0.897308	0.737803	0
238	GDPD2	glycerophosphodiester phosphodiesterase domain containing 2	0.506569	-0.230128	0.736698	7.85e-10
239	KLHDC9	kelch domain containing 9	-0.949087	-1.68516	0.736078	2.73e-06
240	CYB5R2	cytochrome b5 reductase 2	-1.04436	-1.77955	0.735187	1.23e-08
241	TGFB2	transforming growth factor beta 2	1.63572	0.90186	0.733857	1.71e-08
242	DYNLRB2	dynein, light chain, roadblock-type 2	-0.184992	-0.916734	0.731742	3.24e-05
243	GBP5	guanylate binding protein 5	2.43654	1.70848	0.728058	5.46e-07
244	EFEMP2	EGF containing fibulin-like extracellular matrix protein 2	1.36858	0.640812	0.727771	1.92e-12
245	SOCS3	suppressor of cytokine signaling 3	1.49286	0.76585	0.727011	3.34e-11
246	CCDC8	coiled-coil domain containing 8	0.741337	0.0153263	0.726011	1.94e-08
247	ZMYND10	zinc finger, MYND-type containing 10	1.08892	0.363425	0.725493	1.18e-09
248	TNFRSF14	tumor necrosis factor receptor superfamily member 14	1.08076	0.355566	0.725196	0
249	CADPS2	Ca++-dependent secretion activator 2	-1.5949	-2.3196	0.724705	1.16e-09
250	SWAP70	SWAP switching B-cell complex 70kDa subunit	0.235449	-0.488621	0.72407	0
251	TREM1	triggering receptor expressed on myeloid cells 1	2.47312	1.74993	0.723188	7.03e-08
252	ALDH1L1	aldehyde dehydrogenase 1 family member L1	0.0539557	-0.668728	0.722684	5.79e-06
253	IL13RA2	interleukin 13 receptor subunit alpha 2	1.15385	0.433993	0.719857	0.00222755
254	CSRP2	cysteine and glycine rich protein 2	3.36321	2.64405	0.71916	4.87e-09
255	OXTR	oxytocin receptor	1.10679	0.388812	0.717974	4.89e-11
256	CXCL1	chemokine (C-X-C motif) ligand 1 (melanoma growth stimulating activity, alpha)	-0.569139	-1.28658	0.717439	5.96e-06
257	GPNMB	glycoprotein (transmembrane) nmb	1.83927	1.12224	0.717028	2.6e-05
258	COPZ2	coatomer protein complex subunit zeta 2	1.08734	0.371175	0.716163	2.07e-10
259	TPPP3	tubulin polymerization-promoting protein family member 3	-0.648818	-1.3646	0.715786	3.24e-06
260	SCGB1D1	secretoglobin, family 1D, member 1	0.735584	0.0200749	0.715509	1.77e-05
261	LOC283767		-1.07984	-1.79511	0.715266	2.63e-10
262	MGST1	microsomal glutathione S-transferase 1	0.17566	-0.538884	0.714544	9.75e-08
263	SERPINA3	serpin peptidase inhibitor, clade A (alpha-1 antiproteinase, antitrypsin), member 3	3.84604	3.13291	0.713121	3.43e-05
264	FKBP5	FK506 binding protein 5	1.44187	0.728757	0.713116	1.91e-08
265	KCNE4	potassium channel, voltage gated subfamily E regulatory beta subunit 4	1.33677	0.624785	0.711985	1.4e-08
266	ANKRD35	ankyrin repeat domain 35	-0.041556	-0.753016	0.71146	1.32e-06
267	KDELR3	KDEL endoplasmic reticulum protein retention receptor 3	1.35414	0.642689	0.711456	5.57e-10
268	LMO3	LIM domain only 3	-1.88533	-2.59567	0.710345	0.000515
269	GRIK1	glutamate receptor, ionotropic, kainate 1	-1.0619	-1.77123	0.70933	8.34e-05
270	SLPI	secretory leukocyte peptidase inhibitor	1.61431	0.905653	0.708659	0.000161
271	PIR	pirin	0.0434112	-0.66466	0.708071	1.88e-09
272	CD44	CD44 molecule (Indian blood group)	2.69384	1.98584	0.708	6.1e-13
273	AIFM2	apoptosis inducing factor, mitochondria associated 2	0.158891	-0.548412	0.707304	0
274	ISG20	interferon stimulated exonuclease gene 20kDa	1.72869	1.02147	0.707214	3.11e-13
275	RARRES1	retinoic acid receptor responder (tazarotene induced) 1	0.744571	0.0373922	0.707178	2.14e-05
276	HKDC1	hexokinase domain containing 1	0.886522	0.179729	0.706794	1.9e-12
277	SEC61G	Sec61 translocon gamma subunit	2.5778	1.87158	0.706217	9.44e-07
278	AGBL2	ATP/GTP binding protein-like 2	1.88169	1.17664	0.705044	5.64e-11
279	COL16A1	collagen, type XVI, alpha 1	-0.0458344	-0.749726	0.703891	1.33e-08
280	CPNE4	copine IV	-2.55225	-3.25387	0.701624	0.000714
281	FBXO32	F-box protein 32	1.54364	0.842268	0.701376	4.13e-09
282	ZDHHC23	zinc finger, DHHC-type containing 23	-1.93292	-2.63264	0.699717	5.16e-08
283	PDGFA	platelet-derived growth factor alpha polypeptide	0.552678	-0.146001	0.698679	2.4e-07
284	RIN1	Ras and Rab interactor 1	-0.551702	-1.24895	0.697249	0
285	COL8A2	collagen, type VIII, alpha 2	1.01002	0.312908	0.697116	3.66e-10
286	BHLHB3		-0.101275	-0.796617	0.695343	5.13e-09
287	P2RY1	purinergic receptor P2Y, G-protein coupled, 1	0.788348	0.0934246	0.694923	4.19e-07
288	C5orf32		-0.305558	-1.00041	0.694847	0
289	SPAG4	sperm associated antigen 4	0.929364	0.234959	0.694405	3.34e-11
290	SQRDL	sulfide quinone reductase-like (yeast)	1.70048	1.00663	0.693855	2.27e-11
291	WWTR1	WW domain containing transcription regulator 1	1.76195	1.06997	0.69198	1.83e-13
292	CYR61	cysteine-rich, angiogenic inducer, 61	1.50029	0.809532	0.69076	1.21e-08
293	TMCO4	transmembrane and coiled-coil domains 4	1.18132	0.490789	0.690532	0
294	GADD45B	growth arrest and DNA damage inducible beta	1.22985	0.539482	0.690368	1.25e-10
295	VAMP5	vesicle associated membrane protein 5	1.64818	0.959064	0.689117	5.93e-10
296	S100A9	S100 calcium binding protein A9	1.86244	1.17409	0.688342	9.6e-05
297	RORB	RAR-related orphan receptor B	-0.633534	-1.31959	0.686059	4.93e-08
298	KATNAL2	katanin p60 subunit A-like 2	0.386849	-0.298407	0.685256	2.97e-14
299	LATS2	large tumor suppressor kinase 2	1.03268	0.348812	0.683866	0
300	RNASE2	ribonuclease, RNase A family, 2 (liver, eosinophil-derived neurotoxin)	2.93849	2.25501	0.683487	4.31e-06
301	CDH4	cadherin 4, type 1, R-cadherin (retinal)	0.0823374	-0.599966	0.682304	2.77e-05
302	HLA-B	major histocompatibility complex, class I, B	2.03688	1.35476	0.68211	1.17e-09
303	GLT8D4		-0.0529804	-0.734058	0.681077	6.88e-09
304	LDHA	lactate dehydrogenase A	0.663925	-0.0171378	0.681063	1.46e-13
305	PKIB	protein kinase (cAMP-dependent, catalytic) inhibitor beta	0.780058	0.099941	0.680117	0.000667
306	TRIP6	thyroid hormone receptor interactor 6	1.32075	0.642593	0.678155	0
307	SDC4	syndecan 4	0.140504	-0.537053	0.677557	5.65e-14
308	LCTL	lactase like	0.929451	0.251912	0.67754	6.46e-12
309	CLEC2B	C-type lectin domain family 2 member B	1.93934	1.26231	0.677032	3.5e-06
310	LINCR		1.27108	0.596984	0.674099	5.44e-09
311	ECM2	extracellular matrix protein 2, female organ and adipocyte specific	2.56519	1.89187	0.673316	1.18e-07
312	FAP	fibroblast activation protein alpha	0.941062	0.268066	0.672996	6.85e-07
313	C10orf10	chromosome 10 open reading frame 10	1.29348	0.620602	0.672877	2.2e-09
314	CNGA3	cyclic nucleotide gated channel alpha 3	1.858	1.1859	0.672106	4.26e-06
315	TGFBI	transforming growth factor beta induced	3.04575	2.37422	0.671521	4.35e-08
316	C15orf48	chromosome 15 open reading frame 48	2.70987	2.03851	0.671361	9.36e-06
317	EVC2	Ellis van Creveld syndrome 2	1.60096	0.931736	0.669221	2.97e-14
318	HEBP1	heme binding protein 1	0.0260866	-0.642797	0.668883	0
319	SOD3	superoxide dismutase 3, extracellular	-0.279854	-0.948564	0.66871	4.96e-08
320	ROPN1L	rhophilin associated tail protein 1-like	-0.716806	-1.38541	0.668602	6.29e-08
321	tcag7.1136		2.04333	1.37585	0.667478	6e-07
322	NRCAM	neuronal cell adhesion molecule	-0.150174	-0.816798	0.666624	1.08e-10
323	P4HA2	prolyl 4-hydroxylase, alpha polypeptide II	0.22961	-0.436595	0.666205	7.31e-12
324	LOC221091		1.91424	1.24817	0.666071	1.67e-06
325	PNPLA4	patatin like phospholipase domain containing 4	-0.746329	-1.41093	0.664603	3.71e-07
326	SHOX2	short stature homeobox 2	3.03736	2.37388	0.663474	0.000536
327	FKBP9	FK506 binding protein 9	1.61023	0.946758	0.663467	2.97e-14
328	RP11-151A6.2		0.558681	-0.104482	0.663163	2.1e-07
329	WDR63	WD repeat domain 63	1.23071	0.568241	0.662466	1.22e-11
330	CAPS	calcyphosine	1.47019	0.807809	0.662378	2.5e-06
331	SCGB1D2	secretoglobin, family 1D, member 2	0.901035	0.241167	0.659869	2.26e-05
332	WDR78	WD repeat domain 78	1.84329	1.18368	0.659612	2.68e-10
333	HPS3	Hermansky-Pudlak syndrome 3	1.80601	1.14675	0.659261	5.12e-10
334	ABCA5	ATP binding cassette subfamily A member 5	-1.67727	-2.33569	0.658428	6.37e-06
335	ALPK1	alpha kinase 1	1.53639	0.878237	0.65815	9.24e-10
336	FLJ20273		1.9074	1.24977	0.65763	2.91e-13
337	C3orf15		0.547654	-0.10992	0.657574	1.15e-12
338	IGFBP3	insulin like growth factor binding protein 3	1.72223	1.06619	0.65604	5.09e-08
339	SLC4A4	solute carrier family 4 (sodium bicarbonate cotransporter), member 4	-0.16508	-0.821015	0.655935	3.65e-06
340	DPY19L1	dpy-19-like 1 (C. elegans)	1.38409	0.728574	0.655511	0
341	STEAP1	six transmembrane epithelial antigen of the prostate 1	0.638144	-0.0166894	0.654834	2.43e-05
342	P2RY2	purinergic receptor P2Y, G-protein coupled, 2	-0.411249	-1.0647	0.653453	4.24e-09
343	MSN	moesin	1.89068	1.238	0.652679	1.24e-13
344	CENTD1		-0.370596	-1.02271	0.652112	1.15e-09
345	TRIM22	tripartite motif containing 22	1.97819	1.32622	0.651962	2.19e-06
346	FCGBP	Fc fragment of IgG binding protein	3.33622	2.68567	0.650552	1.42e-08
347	LOC136288		1.89208	1.2417	0.650378	2.82e-07
348	IGFBP5	insulin like growth factor binding protein 5	1.68375	1.03409	0.649651	1.67e-08
349	MAPK4	mitogen-activated protein kinase 4	0.0147712	-0.634427	0.649198	2.12e-09
350	LOC644186		0.866639	0.217561	0.649077	5.52e-07
351	TNFRSF1A	tumor necrosis factor receptor superfamily member 1A	1.78959	1.14097	0.648626	0
352	ARL4C	ADP ribosylation factor like GTPase 4C	1.10296	0.454827	0.648133	4.46e-10
353	C1orf88		1.30915	0.661379	0.647769	1.16e-08
354	IFI30	interferon, gamma-inducible protein 30	3.14829	2.5023	0.645991	2.14e-07
355	EVC	Ellis van Creveld protein	0.979723	0.333899	0.645824	0
356	C11orf63	chromosome 11 open reading frame 63	0.79689	0.152075	0.644815	1.42e-11
357	S100A4	S100 calcium binding protein A4	1.86245	1.21828	0.644163	3.61e-09
358	RGS6	regulator of G-protein signaling 6	-0.292747	-0.936689	0.643942	1.1e-06
359	INHBB	inhibin beta B	1.35807	0.714236	0.643835	5.09e-08
360	LY75	lymphocyte antigen 75	1.23771	0.594289	0.643419	1.37e-06
361	NEK6	NIMA-related kinase 6	1.18426	0.541902	0.64236	4.59e-11
362	BATF2	basic leucine zipper transcription factor, ATF-like 2	1.81466	1.1727	0.641957	1.42e-07
363	TFPI2	tissue factor pathway inhibitor 2	0.358276	-0.283518	0.641794	0.00102819
364	BIC		2.28761	1.6464	0.641218	2.53e-08
365	COP1		1.30539	0.664444	0.640943	7.79e-11
366	FAM50B	family with sequence similarity 50 member B	-1.61974	-2.25999	0.640249	1.22e-08
367	MGC45438		-1.17397	-1.81414	0.640165	2.92e-07
368	CAPG	capping protein (actin filament), gelsolin-like	1.71336	1.07335	0.640014	8.86e-11
369	MARVELD1	MARVEL domain containing 1	1.35452	0.715031	0.639486	3.07e-11
370	LANCL3	LanC lantibiotic synthetase component C-like 3 (bacterial)	0.703934	0.0654737	0.63846	3.42e-12
371	ADAMTS1	ADAM metallopeptidase with thrombospondin type 1 motif 1	0.718062	0.0800279	0.638034	4.08e-09
372	AKAP12	A-kinase anchoring protein 12	-0.333813	-0.970766	0.636953	6.36e-08
373	ADAM12	ADAM metallopeptidase domain 12	2.06045	1.42411	0.636339	1.02e-08
374	BCAT1	branched chain amino-acid transaminase 1, cytosolic	1.62736	0.992234	0.635127	7.16e-06
375	CYP1B1	cytochrome P450 family 1 subfamily B member 1	-1.06953	-1.7037	0.634163	0.000653
376	ADAM8	ADAM metallopeptidase domain 8	1.22766	0.593762	0.633901	7.86e-08
377	C3	complement component 3	1.61998	0.986579	0.633401	6.74e-06
378	MT1X	metallothionein 1X	1.02542	0.392069	0.633347	5.45e-12
379	FKBP9L		1.36838	0.735306	0.633076	0
380	IL2RA	interleukin 2 receptor subunit alpha	1.85338	1.22046	0.632916	1.52e-07
381	RDH10	retinol dehydrogenase 10 (all-trans)	1.95044	1.31766	0.632776	1.97e-09
382	BANK1	B-cell scaffold protein with ankyrin repeats 1	-0.415876	-1.0442	0.628324	4.51e-06
383	SNX10	sorting nexin 10	-1.40545	-2.03341	0.62796	9.29e-05
384	THNSL2	threonine synthase-like 2	-0.339942	-0.967814	0.627872	1.74e-05
385	CASP1	caspase 1	2.44391	1.81662	0.627285	1.56e-07
386	CD58	CD58 molecule	2.21878	1.59326	0.625517	1.33e-06
387	HOXB3	homeobox B3	2.41617	1.79122	0.624954	0.000695
388	F11R	F11 receptor	1.14077	0.516166	0.624607	0
389	CST6	cystatin E/M	-0.680278	-1.30342	0.623141	1.63e-07
390	MREG	melanoregulin	1.43648	0.813947	0.622529	8.72e-10
391	C15orf52	chromosome 15 open reading frame 52	1.3356	0.713351	0.622245	9.19e-12
392	RTP4	receptor (chemosensory) transporter protein 4	2.07013	1.44886	0.621265	1.85e-06
393	MTMR11	myotubularin related protein 11	1.44833	0.828093	0.620237	1.27e-11
394	CCR7	chemokine (C-C motif) receptor 7	1.34961	0.729675	0.619937	7.12e-08
395	MGC4294		-0.794265	-1.4139	0.61963	1.31e-10
396	FLNC	filamin C	2.10981	1.49032	0.619495	0.000187
397	GPR37	G protein-coupled receptor 37 (endothelin receptor type B-like)	-0.751947	-1.37128	0.619335	5.19e-05
398	ZNF217	zinc finger protein 217	2.17456	1.5555	0.619057	6.9e-11
399	CASP4	caspase 4	1.64339	1.02453	0.618864	5.43e-12
400	LIMS3	LIM and senescent cell antigen-like domains 3	1.26549	0.646684	0.618811	1.94e-07
401	CNN1	calponin 1, basic, smooth muscle	-0.791302	-1.41002	0.618715	1.08e-05
402	PLEKHG1	pleckstrin homology and RhoGEF domain containing G1	0.422516	-0.195411	0.617927	1.76e-07
403	CDKN1A	cyclin-dependent kinase inhibitor 1A (p21, Cip1)	1.47877	0.86134	0.617426	1.59e-09
404	MDFIC	MyoD family inhibitor domain containing	1.35387	0.736626	0.61724	3.64e-09
405	KIAA0746		-0.136255	-0.753167	0.616912	2.16e-05
406	MX1	MX dynamin-like GTPase 1	0.402476	-0.21436	0.616836	8.04e-08
407	TMBIM1	transmembrane BAX inhibitor motif containing 1	1.19493	0.57816	0.616767	4.91e-11
408	ANKRD45	ankyrin repeat domain 45	-0.310104	-0.925571	0.615467	2.6e-08
409	CRB2	crumbs family member 2	1.03664	0.422421	0.614219	3.29e-08
410	BTBD14A		0.918994	0.307411	0.611583	4.96e-10
411	HS3ST3B1	heparan sulfate-glucosamine 3-sulfotransferase 3B1	1.3674	0.756095	0.611307	1.13e-07
412	C1orf192		0.446675	-0.163714	0.610389	6.19e-08
413	EID3	EP300 interacting inhibitor of differentiation 3	-0.929253	-1.53916	0.60991	9.28e-05
414	LMO2	LIM domain only 2	1.05172	0.441918	0.609803	3.14e-09
415	MVP	major vault protein	1.15527	0.545605	0.609662	6.38e-12
416	CHST2	carbohydrate (N-acetylglucosamine-6-O) sulfotransferase 2	0.223746	-0.385883	0.609629	8.13e-14
417	C21orf7		2.43168	1.82214	0.609546	9.9e-07
418	EPDR1	ependymin related 1	-0.917873	-1.52675	0.608875	0
419	SERPING1	serpin peptidase inhibitor, clade G (C1 inhibitor), member 1	1.07901	0.470624	0.608385	2.7e-10
420	FKBP11	FK506 binding protein 11	1.27148	0.663362	0.608118	9.19e-12
421	SAT1	spermidine/spermine N1-acetyltransferase 1	1.54765	0.939845	0.6078	8.94e-10
422	COL23A1	collagen, type XXIII, alpha 1	-1.12291	-1.73068	0.607766	0.000397
423	PLSCR1	phospholipid scramblase 1	2.13505	1.52772	0.607332	3.26e-07
424	IER3	immediate early response 3	0.834521	0.228213	0.606308	1.17e-06
425	EMILIN2	elastin microfibril interfacer 2	2.14891	1.54344	0.605473	0.00167698
426	HSD17B6	hydroxysteroid (17-beta) dehydrogenase 6	-1.32952	-1.93482	0.605296	1.03e-05
427	AK3L1		-0.142185	-0.747416	0.605231	4.65e-12
428	IL15	interleukin 15	1.33223	0.727281	0.604948	1.7e-09
429	CA9	carbonic anhydrase IX	1.59535	0.991818	0.603536	8.85e-06
430	C13orf33		-0.0295098	-0.632641	0.603132	1.3e-09
431	COL13A1	collagen, type XIII, alpha 1	-0.366707	-0.96967	0.602962	1.41e-05
432	IL17RC	interleukin 17 receptor C	0.482481	-0.120318	0.602799	0
433	GADD45A	growth arrest and DNA damage inducible alpha	1.78774	1.18531	0.60243	7.1e-09
434	LAMP3	lysosomal-associated membrane protein 3	2.19756	1.5963	0.601265	2.31e-08
435	FSTL1	follistatin like 1	2.35029	1.74911	0.60118	7.63e-11
436	HMOX1	heme oxygenase 1	2.83527	2.23469	0.600577	4.62e-05
437	COL1A2	collagen, type I, alpha 2	2.13341	1.53313	0.600278	5.07e-08
438	PCSK1	proprotein convertase subtilisin/kexin type 1	-1.64578	-2.24582	0.60004	0.000386
439	DKFZP586H2123		-0.642117	-1.24059	0.59847	1.19e-06
440	PLTP	phospholipid transfer protein	1.81821	1.21994	0.59827	1.31e-07
441	SLC4A3	solute carrier family 4 (anion exchanger), member 3	-0.922835	-1.52081	0.597979	3.88e-11
442	CCDC46		0.656999	0.0591003	0.597899	0
443	C1orf201		-1.10522	-1.70222	0.596996	4.61e-11
444	PSCDBP		1.49691	0.9011	0.595811	8.11e-09
445	CCDC19		0.900329	0.305289	0.59504	1.16e-09
446	OSM	oncostatin M	1.20645	0.61147	0.594985	2.56e-05
447	ANXA4	annexin A4	1.03373	0.438742	0.594984	3.14e-12
448	PLK3	polo-like kinase 3	0.53118	-0.0633894	0.59457	0
449	HSPB1	heat shock protein family B (small) member 1	1.02449	0.429976	0.594518	5.65e-14
450	C11orf70	chromosome 11 open reading frame 70	1.25129	0.656989	0.594305	7.32e-05
451	AMPD3	adenosine monophosphate deaminase 3	0.00991412	-0.583342	0.593256	4.41e-09
452	MDK	midkine (neurite growth-promoting factor 2)	2.13898	1.54588	0.593097	5.08e-07
453	TAGLN2	transgelin 2	1.6465	1.05452	0.591981	2.63e-09
454	ECOP		1.09361	0.501949	0.591663	2.43e-06
455	UBD	ubiquitin D	2.80045	2.20908	0.591371	0.000239
456	C14orf152		0.858411	0.267097	0.591314	0.000114
457	ACTN1	actinin, alpha 1	0.691192	0.100469	0.590723	4.11e-10
458	SP8	Sp8 transcription factor	-0.188448	-0.778047	0.589599	0.00439743
459	AMIGO2	adhesion molecule with Ig-like domain 2	-0.614265	-1.2036	0.589336	3.57e-05
460	FANK1	fibronectin type III and ankyrin repeat domains 1	-0.21064	-0.799668	0.589028	5.91e-08
461	S100A11	S100 calcium binding protein A11	2.04038	1.45188	0.588499	1.07e-09
462	FLJ11286		0.270318	-0.317739	0.588058	0
463	IQGAP1	IQ motif containing GTPase activating protein 1	1.78607	1.19831	0.587764	0
464	COL5A2	collagen, type V, alpha 2	2.02634	1.43859	0.587751	2.64e-08
465	OGDHL	oxoglutarate dehydrogenase-like	-3.82047	-4.40774	0.587271	0.0001
466	LY96	lymphocyte antigen 96	1.42956	0.842499	0.587064	4.19e-06
467	MMP9	matrix metallopeptidase 9	3.47009	2.88307	0.587025	0.00215444
468	BDKRB2	bradykinin receptor B2	0.0176046	-0.569133	0.586738	1.48e-09
469	ZMYND12	zinc finger, MYND-type containing 12	-0.371132	-0.957627	0.586496	4.45e-06
470	CLIC1	chloride intracellular channel 1	1.80339	1.21719	0.586203	4.32e-11
471	LAMA2	laminin subunit alpha 2	1.39439	0.808304	0.586084	1.78e-05
472	EPS8L2	EPS8-like 2	0.315209	-0.270768	0.585978	9.01e-13
473	TMEM22		-0.52694	-1.11248	0.585544	3.71e-07
474	IL1RAP	interleukin 1 receptor accessory protein	2.37649	1.79121	0.585286	8.54e-05
475	ITGA2	integrin subunit alpha 2	1.42723	0.842289	0.584941	6.25e-10
476	XKR8	X-linked Kx blood group related 8	0.653476	0.0689313	0.584545	0
477	C4orf18		0.044344	-0.540104	0.584448	6.47e-06
478	TCIRG1	T-cell, immune regulator 1, ATPase, H+ transporting, lysosomal V0 subunit A3	1.24179	0.658394	0.583399	1.08e-12
479	CLDN10	claudin 10	-2.39465	-2.97757	0.582922	0.00651424
480	NMI	N-myc and STAT interactor	2.2283	1.64562	0.582686	6.35e-11
481	RCAN3	RCAN family member 3	0.36075	-0.221696	0.582446	3.6e-10
482	LMNA	lamin A/C	1.45182	0.870153	0.581672	0
483	FBXO17	F-box protein 17	0.42423	-0.15653	0.58076	1.16e-06
484	PLAUR	plasminogen activator, urokinase receptor	1.32888	0.748254	0.58063	2.63e-09
Down Regulated Genes
1	KLRC2	killer cell lectin-like receptor subfamily C, member 2	-0.875895	1.12607	-2.00196	4.72e-11
2	NR0B1	nuclear receptor subfamily 0 group B member 1	-2.06047	-0.319343	-1.74113	6.73e-10
3	KLRC3	killer cell lectin-like receptor subfamily C, member 3	-0.555212	1.05098	-1.60619	2e-13
4	FAM77C		-2.3515	-0.853956	-1.49754	5.65e-14
5	IRX2	iroquois homeobox 2	0.0785681	1.57285	-1.49429	2.75e-07
6	TMSL8		2.47575	3.93614	-1.46039	3.96e-08
7	DCX	doublecortin	-0.457178	0.989414	-1.44659	2.57e-10
8	RAB3C	RAB3C, member RAS oncogene family	-2.67567	-1.26611	-1.40956	1.46e-13
9	CDH18	cadherin 18, type 2	-6.06331	-4.68761	-1.3757	3.74e-09
10	SMOC1	SPARC related modular calcium binding 1	-0.511868	0.853768	-1.36564	7.31e-10
11	RP11-35N6.1		-1.33153	0.0170722	-1.34861	9.52e-12
12	TMEFF2	transmembrane protein with EGF-like and two follistatin-like domains 2	-3.31064	-1.96449	-1.34615	2.31e-11
13	MYT1	myelin transcription factor 1	-0.366427	0.933745	-1.30017	6.07e-10
14	PAK7	p21 protein (Cdc42/Rac)-activated kinase 7	-3.78918	-2.50578	-1.2834	7.96e-11
15	DLL3	delta-like 3 (Drosophila)	0.12378	1.37381	-1.25003	1.29e-12
16	SSTR1	somatostatin receptor 1	-6.00882	-4.76541	-1.24342	1.22e-11
17	LUZP2	leucine zipper protein 2	-1.63489	-0.397	-1.23789	6.32e-06
18	KCND2	potassium channel, voltage gated Shal related subfamily D, member 2	-1.50763	-0.288151	-1.21948	5e-08
19	OVOS2		0.656147	1.84623	-1.19008	2.74e-11
20	CDR1	cerebellar degeneration related protein 1	-2.34484	-1.15682	-1.18802	1.18e-12
21	SUSD5	sushi domain containing 5	-2.83703	-1.66445	-1.17257	1.09e-06
22	C6orf159		-3.09683	-1.9311	-1.16572	7.04e-12
23	C9orf125		-3.73779	-2.61056	-1.12723	3.47e-13
24	KHDRBS2	KH domain containing, RNA binding, signal transduction associated 2	-5.62151	-4.52965	-1.09186	3.55e-07
25	CBLN2	cerebellin 2 precursor	-4.70898	-3.62048	-1.08851	3.22e-10
26	DOK6	docking protein 6	-4.70497	-3.61667	-1.0883	9.4e-11
27	PCSK2	proprotein convertase subtilisin/kexin type 2	-4.15084	-3.06774	-1.08311	1.34e-10
28	CA10	carbonic anhydrase X	-2.34866	-1.2711	-1.07756	2.85e-09
29	RAB33A	RAB33A, member RAS oncogene family	-2.5654	-1.49275	-1.07265	5.94e-13
30	MEX3B	mex-3 RNA binding family member B	-0.677205	0.393085	-1.07029	4.83e-12
31	INA	internexin neuronal intermediate filament protein alpha	-5.01467	-3.95116	-1.06352	7.76e-09
32	PDGFRA	platelet-derived growth factor receptor, alpha polypeptide	0.31101	1.36809	-1.05708	1.28e-08
33	SOX4	SRY-box 4	2.06743	3.11901	-1.05159	5.65e-14
34	FA2H	fatty acid 2-hydroxylase	-3.51282	-2.46477	-1.04805	3.6e-06
35	DAZ4	deleted in azoospermia 4	1.07996	2.11966	-1.03969	6.22e-06
36	HES5	hes family bHLH transcription factor 5	-0.984054	0.0423852	-1.02644	7.36e-08
37	SLITRK1	SLIT and NTRK like family member 1	-3.5519	-2.52732	-1.02458	4.11e-10
38	SHD	Src homology 2 domain containing transforming protein D	0.418213	1.43504	-1.01683	1.44e-11
39	RPRM	reprimo, TP53 dependent G2 arrest mediator candidate	-2.0936	-1.07944	-1.01416	7.42e-11
40	RANBP17	RAN binding protein 17	-1.31037	-0.296592	-1.01378	1.95e-10
41	KLRC1	killer cell lectin-like receptor subfamily C, member 1	-0.293645	0.704052	-0.997697	2.05e-12
42	SH3GL2	SH3-domain GRB2-like 2	-4.17771	-3.18121	-0.996492	2.49e-08
43	RASL11B	RAS-like family 11 member B	-2.95313	-1.96113	-0.992004	3.12e-09
44	UGT8	UDP glycosyltransferase 8	-1.4448	-0.459861	-0.984939	8.13e-09
45	GPR17	G protein-coupled receptor 17	-0.634321	0.34335	-0.977671	6.78e-10
46	NETO1	neuropilin and tolloid like 1	-3.15032	-2.1777	-0.972625	7.39e-12
47	PAK3	p21 protein (Cdc42/Rac)-activated kinase 3	-3.80221	-2.83415	-0.968058	2.83e-10
48	USP43	ubiquitin specific peptidase 43	-2.78445	-1.81934	-0.965107	2.33e-09
49	GNAI1	guanine nucleotide binding protein (G protein), alpha inhibiting activity polypeptide 1	-2.35669	-1.39955	-0.957147	0
50	DPP10	dipeptidyl-peptidase 10 (inactive)	-3.6106	-2.65764	-0.952956	3.08e-11
51	NXPH1	neurexophilin 1	-1.94431	-0.991893	-0.95242	9.79e-07
52	CNTN3	contactin 3	-3.44721	-2.49631	-0.950904	9.85e-09
53	SYT13	synaptotagmin 13	-5.72084	-4.77102	-0.949827	4.54e-05
54	FGF9	fibroblast growth factor 9	-3.67973	-2.73355	-0.946181	5.5e-08
55	KCNH8	potassium channel, voltage gated eag related subfamily H, member 8	-2.18064	-1.23466	-0.945973	4.68e-08
56	C20orf42		0.46234	1.40586	-0.943519	3.26e-07
57	HES6	hes family bHLH transcription factor 6	1.70745	2.64979	-0.942336	1.64e-13
58	GALNT13	polypeptide N-acetylgalactosaminyltransferase 13	-1.17575	-0.235779	-0.939974	4.6e-06
59	GABRB3	gamma-aminobutyric acid (GABA) A receptor, beta 3	-4.28514	-3.35633	-0.928807	4.89e-09
60	SH3GL3	SH3-domain GRB2-like 3	-5.02909	-4.10345	-0.925641	1.73e-07
61	MEX3A	mex-3 RNA binding family member A	2.47546	3.39406	-0.9186	1.64e-13
62	CAMKV	CaM kinase-like vesicle-associated	-4.68595	-3.77101	-0.914933	6.87e-09
63	RNF165	ring finger protein 165	-3.00068	-2.08705	-0.91363	1.75e-08
64	VIPR2	vasoactive intestinal peptide receptor 2	-0.171259	0.742264	-0.913524	5.75e-08
65	DUSP26	dual specificity phosphatase 26 (putative)	-2.02128	-1.11211	-0.909171	4.7e-13
66	TOX3	TOX high mobility group box family member 3	-1.0634	-0.154703	-0.908701	7e-10
67	C1QL1	complement component 1, q subcomponent-like 1	0.932494	1.83983	-0.907332	2.73e-09
68	GDAP1L1	ganglioside induced differentiation associated protein 1-like 1	-1.89148	-0.989887	-0.90159	2.97e-14
69	OPCML	opioid binding protein/cell adhesion molecule-like	-3.00688	-2.10548	-0.901399	6.1e-08
70	RIMS2	regulating synaptic membrane exocytosis 2	-3.65657	-2.75664	-0.899933	1.83e-13
71	H2AFY2	H2A histone family member Y2	-0.839697	0.0601645	-0.899862	2.23e-11
72	MGC16291		-1.52201	-0.62638	-0.89563	1.45e-08
73	GALNT14	polypeptide N-acetylgalactosaminyltransferase 14	-3.35881	-2.46342	-0.895384	4.52e-08
74	CLGN	calmegin	-1.28113	-0.388999	-0.892133	3.44e-07
75	SLITRK4	SLIT and NTRK like family member 4	-5.49644	-4.60619	-0.890243	4.37e-05
76	CXXC4	CXXC finger protein 4	-1.17889	-0.290821	-0.888065	1.94e-10
77	NTN4	netrin 4	-2.10026	-1.22282	-0.877442	8.77e-10
78	JPH3	junctophilin 3	-4.11874	-3.24467	-0.874069	4.56e-09
79	ST8SIA3	ST8 alpha-N-acetyl-neuraminide alpha-2,8-sialyltransferase 3	-3.67944	-2.80695	-0.872492	1.13e-08
80	TMEM16C		-5.36828	-4.50126	-0.867019	4.67e-09
81	EPHB1	EPH receptor B1	-0.868415	-0.00474851	-0.863667	3.6e-07
82	CKMT1A	creatine kinase, mitochondrial 1A	-3.78278	-2.91961	-0.863169	6.46e-12
83	TMEM100	transmembrane protein 100	0.726288	1.58909	-0.862805	1.78e-07
84	BCAS1	breast carcinoma amplified sequence 1	-2.26465	-1.40306	-0.861586	2.02e-05
85	FGF13	fibroblast growth factor 13	-4.93171	-4.07027	-0.861436	1.27e-06
86	HOXD8	homeobox D8	1.28665	2.13334	-0.846681	1.78e-06
87	GNG4	guanine nucleotide binding protein (G protein), gamma 4	-1.00964	-0.164724	-0.844915	6.26e-13
88	SFRP1	secreted frizzled-related protein 1	-2.00537	-1.1665	-0.838869	3e-05
89	GPR23		0.0519609	0.886981	-0.83502	1.22e-08
90	EYA1	EYA transcriptional coactivator and phosphatase 1	-0.310078	0.523891	-0.833969	2.57e-07
91	KLRC4	killer cell lectin-like receptor subfamily C, member 4	0.122662	0.956177	-0.833515	5.43e-10
92	CBLN1	cerebellin 1 precursor	-3.235	-2.42015	-0.814854	1.4e-09
93	LRRTM4	leucine rich repeat transmembrane neuronal 4	-2.38314	-1.56905	-0.81409	1.08e-09
94	SNAP91	synaptosome associated protein 91kDa	-4.00063	-3.1901	-0.810524	9.84e-10
95	DMRT2	doublesex and mab-3 related transcription factor 2	-1.19871	-0.389341	-0.809365	0.00032
96	ASXL3	additional sex combs like 3, transcriptional regulator	-1.44629	-0.639201	-0.807086	2e-13
97	HSPB3	heat shock protein family B (small) member 3	-4.93981	-4.13289	-0.80692	0.000129
98	DNM3	dynamin 3	-2.50117	-1.69425	-0.806919	9.48e-09
99	CCK	cholecystokinin	-5.5712	-4.78135	-0.789849	0.00490357
100	IL1RAPL1	interleukin 1 receptor accessory protein-like 1	-3.04831	-2.26248	-0.785829	1.24e-07
101	NEU4	neuraminidase 4 (sialidase)	0.273867	1.05883	-0.784963	5.54e-08
102	SCN3A	sodium channel, voltage gated, type III alpha subunit	-0.74208	0.0418848	-0.783965	3.99e-08
103	CRTAC1	cartilage acidic protein 1	-2.71265	-1.92935	-0.783293	3.09e-08
104	LRFN5	leucine rich repeat and fibronectin type III domain containing 5	-4.22814	-3.44715	-0.780983	4.09e-07
105	EBF3	early B-cell factor 3	0.626377	1.40657	-0.780192	0.000114
106	PABPC5	poly(A) binding protein, cytoplasmic 5	-0.572548	0.205493	-0.778041	1.33e-06
107	TAGLN3	transgelin 3	-2.00825	-1.23146	-0.776786	6.17e-10
108	PFN2	profilin 2	-1.83766	-1.06303	-0.774627	1.31e-12
109	GLCCI1	glucocorticoid induced 1	0.0138777	0.788453	-0.774575	4.03e-10
110	DACT2	dishevelled-binding antagonist of beta-catenin 2	-1.51465	-0.742179	-0.772467	0.00119888
111	FUT9	fucosyltransferase 9 (alpha (1,3) fucosyltransferase)	-3.40019	-2.62959	-0.770597	6.54e-06
112	MEGF11	multiple EGF-like-domains 11	-0.663776	0.10487	-0.768647	3.44e-06
113	BCL11A	B-cell CLL/lymphoma 11A (zinc finger protein)	-3.30699	-2.54429	-0.762704	2.39e-10
114	ATCAY	ataxia, cerebellar, Cayman type	-1.42782	-0.667182	-0.760641	9.83e-12
115	CUTL2		-3.90415	-3.145	-0.759157	3.15e-07
116	SYT4	synaptotagmin 4	-3.7524	-2.99351	-0.758885	0.000306
117	PCDH15	protocadherin-related 15	-1.2059	-0.447117	-0.758787	6.17e-08
118	DACH2	dachshund family transcription factor 2	-5.1184	-4.35989	-0.758514	7.6e-07
119	C5orf23		-1.18224	-0.424359	-0.757886	0.000172
120	PLP1	proteolipid protein 1	-2.0919	-1.33417	-0.757724	1.72e-05
121	PHACTR3	phosphatase and actin regulator 3	-1.36148	-0.603988	-0.75749	5.82e-07
122	HIST1H4L	histone cluster 1, H4l	-0.422478	0.334184	-0.756662	1.68e-08
123	SLC17A6	solute carrier family 17 (vesicular glutamate transporter), member 6	-4.26362	-3.50831	-0.755308	2.94e-05
124	GUCA2B	guanylate cyclase activator 2B	-2.41389	-1.65936	-0.754524	1.69e-12
125	PCDH11Y	protocadherin 11 Y-linked	-2.68329	-1.92989	-0.753397	2.5e-10
126	HIST1H4C	histone cluster 1, H4c	-0.139242	0.611709	-0.750951	4.16e-08
127	CDKN2A	cyclin-dependent kinase inhibitor 2A	1.08094	1.83015	-0.749212	0.00277397
128	PLCB4	phospholipase C beta 4	-1.70791	-0.958955	-0.74896	1.7e-10
129	OR4N2	olfactory receptor family 4 subfamily N member 2	0.698846	1.44578	-0.746934	1.49e-05
130	ZDHHC22	zinc finger, DHHC-type containing 22	-1.48796	-0.744958	-0.743006	0
131	ZNF488	zinc finger protein 488	-1.3356	-0.596247	-0.739357	5.75e-12
132	SIX1	SIX homeobox 1	1.91231	2.64796	-0.735651	7.03e-08
133	HOXA13	homeobox A13	1.76032	2.49584	-0.735523	1.06e-05
134	TMEFF1	transmembrane protein with EGF-like and two follistatin-like domains 1	-2.12839	-1.39332	-0.735071	1.15e-12
135	NEUROD1	neuronal differentiation 1	-1.69619	-0.962261	-0.73393	0.000155
136	NDN	necdin, MAGE family member	-2.62223	-1.88942	-0.732812	5.67e-05
137	NPPA	natriuretic peptide A	-0.798595	-0.0666493	-0.731946	1.07e-05
138	BASP1	brain abundant, membrane attached signal protein 1	-3.78727	-3.06727	-0.720002	3.98e-08
139	MUM1L1	melanoma associated antigen (mutated) 1-like 1	-4.58041	-3.86249	-0.717919	2.45e-05
140	DSCAML1	Down syndrome cell adhesion molecule like 1	-1.59972	-0.892243	-0.707477	1.54e-08
141	CDK4	cyclin-dependent kinase 4	1.73299	2.4357	-0.702704	2.84e-08
142	FAM89A	family with sequence similarity 89 member A	-0.483086	0.218379	-0.701464	5.58e-09
143	SCG3	secretogranin III	-2.02851	-1.32789	-0.70062	3.48e-09
144	SYT6	synaptotagmin 6	-0.964983	-0.264757	-0.700226	1.39e-09
145	CSMD3	CUB and Sushi multiple domains 3	-1.33021	-0.631218	-0.698989	0
146	SYNPR	synaptoporin	-5.47153	-4.77468	-0.696852	0.00362147
147	GAL3ST1	galactose-3-O-sulfotransferase 1	-1.34565	-0.651229	-0.694418	2.27e-07
148	AMOTL2	angiomotin like 2	-0.890876	-0.196647	-0.694229	2.86e-07
149	NUDT10	nudix hydrolase 10	-2.15338	-1.4601	-0.693286	5.53e-09
150	KLHL23	kelch like family member 23	-0.467328	0.225695	-0.693023	0
151	WASF1	WAS protein family member 1	-2.98026	-2.28724	-0.693017	6.54e-12
152	GDF10	growth differentiation factor 10	-3.3906	-2.69831	-0.692297	9.43e-06
153	ARHGEF7	Rho guanine nucleotide exchange factor 7	-2.29234	-1.60008	-0.692264	1.52e-11
154	REPS2	RALBP1 associated Eps domain containing 2	-3.56622	-2.87492	-0.691299	1.6e-08
155	CHGA	chromogranin A	-2.63969	-1.94894	-0.69075	2.5e-06
156	CNTNAP5	contactin associated protein-like 5	-1.99388	-1.30609	-0.687781	1.05e-07
157	POU4F1	POU class 4 homeobox 1	0.273494	0.959574	-0.68608	3.29e-05
158	HIST1H4D	histone cluster 1, H4d	0.175927	0.861809	-0.685882	4.74e-09
159	C12orf34		-0.79931	-0.114858	-0.684452	3.48e-11
160	CHGB	chromogranin B	-3.78307	-3.09931	-0.683757	9.92e-06
161	MAST1	microtubule associated serine/threonine kinase 1	-2.61411	-1.93085	-0.683258	5.8e-12
162	BAI1		-1.45817	-0.77505	-0.683121	1.28e-07
163	MTSS1	metastasis suppressor 1	-0.0770828	0.605056	-0.682138	1.64e-13
164	ZNF642		0.0241144	0.705951	-0.681836	5.95e-07
165	FAM57B	family with sequence similarity 57 member B	-1.97239	-1.2928	-0.679595	1.21e-11
166	HMP19		-1.9193	-1.24009	-0.679209	3.75e-09
167	FLRT1	fibronectin leucine rich transmembrane protein 1	-1.78039	-1.1016	-0.678784	4.03e-10
168	CTTNBP2	cortactin binding protein 2	-0.363328	0.312604	-0.675932	3.32e-08
169	RUNDC3A	RUN domain containing 3A	-2.43566	-1.76051	-0.675145	3.08e-12
170	B4GALNT1	beta-1,4-N-acetyl-galactosaminyl transferase 1	-1.58237	-0.908977	-0.67339	8.5e-09
171	ELAVL4	ELAV like neuron-specific RNA binding protein 4	-2.0314	-1.36097	-0.670428	4.26e-05
172	SATB1	SATB homeobox 1	-1.90955	-1.23946	-0.670087	3.78e-11
173	MAGEL2	MAGE family member L2	-1.77765	-1.1096	-0.668049	1.4e-08
174	TTC9B	tetratricopeptide repeat domain 9B	-1.75452	-1.08733	-0.667192	1.01e-08
175	ONECUT2	one cut homeobox 2	-0.231541	0.43496	-0.666501	3.39e-10
176	PLCB1	phospholipase C beta 1	-2.96229	-2.30251	-0.659789	7.09e-09
177	GADD45G	growth arrest and DNA damage inducible gamma	0.278206	0.937569	-0.659363	3.87e-10
178	ZNF300	zinc finger protein 300	1.549	2.20817	-0.659175	5.78e-13
179	SOX10	SRY-box 10	-1.1871	-0.532472	-0.65463	8.83e-05
180	KCTD4	potassium channel tetramerization domain containing 4	-3.13915	-2.48467	-0.654477	1.82e-06
181	NKD1	naked cuticle homolog 1 (Drosophila)	0.186095	0.839751	-0.653656	6.44e-12
182	COL11A1	collagen, type XI, alpha 1	0.0062488	0.658844	-0.652595	0.00319644
183	FLJ22655		-1.64864	-0.996796	-0.651844	4.82e-06
184	DGKI	diacylglycerol kinase, iota	-1.76336	-1.11408	-0.649276	1.03e-06
185	STMN1	stathmin 1	-1.76287	-1.11583	-0.647041	4.7e-13
186	SOX11	SRY-box 11	1.84351	2.48994	-0.646426	4.17e-09
187	GAD1	glutamate decarboxylase 1	-1.82915	-1.18347	-0.645685	1.34e-08
188	FAM133A	family with sequence similarity 133 member A	-2.77928	-2.13405	-0.645225	0.000289
189	LOC388419		0.738666	1.38358	-0.64491	2.94e-05
190	ALCAM	activated leukocyte cell adhesion molecule	-0.716757	-0.0738513	-0.642906	6.73e-12
191	NET1	neuroepithelial cell transforming 1	-1.62972	-0.987421	-0.642298	5.35e-09
192	RNF150	ring finger protein 150	-1.86893	-1.22715	-0.641777	1.42e-08
193	MOG	myelin oligodendrocyte glycoprotein	-1.94453	-1.3038	-0.640727	0.00318113
194	MKRN3	makorin ring finger protein 3	0.412605	1.05118	-0.638571	1.16e-11
195	TMEM98	transmembrane protein 98	-0.32287	0.312927	-0.635798	4.45e-08
196	COL20A1	collagen, type XX, alpha 1	-0.0133308	0.621467	-0.634798	8.29e-07
197	SSTR2	somatostatin receptor 2	-2.48075	-1.84667	-0.634085	6.78e-10
198	COL9A1	collagen, type IX, alpha 1	-0.432951	0.200676	-0.633627	0.00323971
199	MAGEH1	MAGE family member H1	-1.54506	-0.912017	-0.633039	6.87e-11
200	GBX2	gastrulation brain homeobox 2	1.10062	1.73072	-0.630095	1.3e-06
201	CADM2	cell adhesion molecule 2	-1.6118	-0.984255	-0.62755	0.000304
202	DHRS9	dehydrogenase/reductase (SDR family) member 9	-2.56981	-1.94309	-0.626715	0.00094
203	SHANK2	SH3 and multiple ankyrin repeat domains 2	-3.17124	-2.54605	-0.625185	5.7e-10
204	CHD7	chromodomain helicase DNA binding protein 7	0.719332	1.34277	-0.623437	1.65e-07
205	HAND2	heart and neural crest derivatives expressed 2	1.03019	1.65117	-0.620977	2.03e-05
206	MARCKSL1	MARCKS-like 1	-0.0071263	0.613181	-0.620308	4.93e-12
207	C20orf58		-0.262183	0.357338	-0.619521	5.55e-06
208	PDE2A	phosphodiesterase 2A	-4.0271	-3.40762	-0.619477	7.54e-09
209	DAPL1	death associated protein like 1	-0.122228	0.497132	-0.619359	0.0108918
210	INSM2	insulinoma-associated 2	-2.84548	-2.22622	-0.619257	7.01e-09
211	KCNK1	potassium channel, two pore domain subfamily K, member 1	-5.20835	-4.59013	-0.618218	0.00158016
212	CNTNAP2	contactin associated protein-like 2	-3.45304	-2.83804	-0.615005	6.64e-09
213	MGC42090		-1.38462	-0.77012	-0.614499	2.14e-05
214	ATP6V0A4	ATPase, H+ transporting, lysosomal V0 subunit a4	-1.32017	-0.705896	-0.614269	1.53e-05
215	MNX1	motor neuron and pancreas homeobox 1	0.580921	1.19067	-0.609745	6.91e-06
216	HFM1	HFM1, ATP-dependent DNA helicase homolog	0.307221	0.916533	-0.609312	4.2e-08
217	PPP1R9A	protein phosphatase 1 regulatory subunit 9A	-2.61827	-2.01113	-0.60714	1.48e-06
218	ASCL1	achaete-scute family bHLH transcription factor 1	1.14561	1.75202	-0.60641	1.22e-05
219	CELSR3	cadherin, EGF LAG seven-pass G-type receptor 3	-1.50152	-0.897686	-0.60383	5.37e-08
220	OR4N4	olfactory receptor family 4 subfamily N member 4	0.408793	1.01127	-0.602477	0.00028
221	FBXL16	F-box and leucine-rich repeat protein 16	-4.65843	-4.0563	-0.602135	2.58e-07
222	BEX1	brain expressed X-linked 1	-2.49036	-1.88864	-0.601721	5.02e-10
223	TMEM132B	transmembrane protein 132B	-2.02953	-1.42781	-0.601714	0.000565
224	KIAA1549	KIAA1549	-1.18747	-0.586567	-0.600904	2.73e-09
225	CNTN1	contactin 1	-1.47245	-0.871576	-0.600873	8.84e-05
226	TMEM125	transmembrane protein 125	-3.60172	-3.00461	-0.597108	0.00945461
227	CHST9	carbohydrate (N-acetylgalactosamine 4-0) sulfotransferase 9	2.32832	2.92531	-0.596987	0.0021332
228	NEFL	neurofilament, light polypeptide	-5.40795	-4.81108	-0.596866	0.0214647
229	LINGO1	leucine rich repeat and Ig domain containing 1	-2.68932	-2.09343	-0.59589	1.14e-09
230	KCNK2	potassium channel, two pore domain subfamily K, member 2	-1.60866	-1.0139	-0.594763	2.7e-07
231	KIT	v-kit Hardy-Zuckerman 4 feline sarcoma viral oncogene homolog	-2.16529	-1.57321	-0.59208	6.81e-05
232	KIF26A	kinesin family member 26A	-0.323427	0.267781	-0.591208	2.37e-08
233	LHFPL3	lipoma HMGIC fusion partner-like 3	0.153234	0.742773	-0.58954	0.00338371
234	LRCH2	leucine-rich repeats and calponin homology (CH) domain containing 2	-0.265871	0.323448	-0.589318	2.97e-14
235	MGC21881		0.639923	1.22792	-0.587999	8.21e-09
236	CACNG2	calcium channel, voltage-dependent, gamma subunit 2	-2.79834	-2.21068	-0.587663	1.44e-05
237	RASL10A	RAS-like family 10 member A	-2.84811	-2.26225	-0.585855	8.88e-06
238	ATP6V1G2	ATPase, H+ transporting, lysosomal 13kDa, V1 subunit G2	-2.85706	-2.27356	-0.583492	2.8e-08
239	RALYL	RALY RNA binding protein-like	-2.99981	-2.41681	-0.583009	0.000403
240	FGF12	fibroblast growth factor 12	-3.01752	-2.43467	-0.582854	0.000175
241	FABP6	fatty acid binding protein 6, ileal	-3.23054	-2.64835	-0.582187	3.52e-06
242	TNRC4		-3.15881	-2.57811	-0.580697	4.25e-08
p-value: Benjamini-Hochberg adjusted P value
